# Supplementary material for: Large-scale meta-analysis highlights the hypothalamic–pituitary–gonadal axis in the genetic regulation of menstrual cycle length
Source: Hum Mol Genet. 2018 Sep 7;27(24):4323–32. doi: 10.1093/hmg/ddy317 (PMC6276838; doi:10.1093/hmg/ddy317)
Supplement: Supplementary Data [file ddy317_supp.zip]

Archive with 2 entries (2 files):
- Supplementary_Figures.pdf
- Supplementary_Tables150818.xlsx
