# Supplementary material for: Large-scale meta-analysis highlights the hypothalamic–pituitary–gonadal axis in the genetic regulation of menstrual cycle length
Source: Hum Mol Genet. 2018 Sep 7;27(24):4323–32. doi: 10.1093/hmg/ddy317 (PMC6276838; doi:10.1093/hmg/ddy317)
Supplement: Supplementary Data [file ddy317_supp.zip › Supplementary_Tables150818.xlsx]

## Sheet: Legend
ST1.	Results of the MAGMA gene-based analysis.
ST2.	Results of the GWAS catalog lookup
ST3.	Associated phenotypes in UKBB
ST4.	Results of the polycystic ovary syndrome (PCOS) susceptibility loci lookup
ST5.	Results of the genetic correlation analysis performed using the LD-Score method
ST6.	Candidate SNPs outlined by FUMA analysis and functional annotation
ST7.	eQTL look-up results from FUMA analysis
ST8.	Tissue specificity analysis from GENE2FUNC
ST9.	Geneset analysis results from GENE2FUNC implemented in FUMA
ST10.	GREAT analysis for enriched mouse phenotypes
ST11.	GREAT MSigDB pathway enrichment analysis
ST12.	Mouse phenotypes of genes prioritized by FUMA and GREAT for the 5 menstrual cycle length GWAS meta-analysis signals
ST13.	Mouse female reproductive phenotypes of genes prioritized by FUMA and GREAT for the 5 menstrual cycle length GWAS meta-analysis signals

## Sheet: ST1. MAGMA gene-based analysis
GENE	CHR	START	STOP	NSNPS	NPARAM	N	ZSTAT	P	SYMBOL
ENSG00000152219	11	30334598	30369774	104	13	44871	9.4282	2.0858e-21	ARL14EP
ENSG00000166949	15	67346101	67497533	458	71	44871	6.5643	2.6133e-11	SMAD3
ENSG00000066382	11	30396040	30618419	587	44	44871	5.7717	3.9227e-09	MPPED2
ENSG00000144468	2	227690297	227873931	387	18	44871	5.4601	2.3794e-08	RHBDD1
ENSG00000167244	11	2140342	2180833	126	23	44871	5.3063	5.5944e-08	IGF2
ENSG00000081052	2	227857427	228038829	552	42	44871	5.1021	1.6794e-07	COL4A4
ENSG00000082175	11	100890355	101011255	405	27	44871	5.0893	1.7969e-07	PGR
ENSG00000129965	11	2143768	2192439	145	29	44871	4.9604	3.5173e-07	INS-IGF2
ENSG00000131808	11	30242563	30266808	53	5	44871	4.8313	6.7829e-07	FSHB
ENSG00000163947	3	56751446	57123357	1211	99	44871	4.7811	8.7177e-07	ARHGEF3
GENE: the gene ID as specified in the annotation file
CHR: the chromosome the gene is on
START/STOP: the annotation boundaries of the gene on that chromosome (this includes any window around the gene applied during annotation)
NSNPS: the number of SNPs annotated to that gene that were found in the data
NPARAM: the number of relevant parameters used in the model. For the SNP-wise models this is an approximate value
N: the sample size used when analysing that gene
ZSTAT: the Z-value for the gene, based on its (permutation) p-value; tthe measure of gene association
P: the gene p-value

## Sheet: ST2. GWAS catalog lookup
GenomicLocus	IndSigSNP	chr	bp	snp	DateAddedToCatalog	PMID	FirstAuth	Date	Journal	Link	Study	Trait	InitialN	ReplicationN	Region	ReportedGene	MappedGene	UpGene	DownGene	SNP_Gene_ID	UpGeneDist	DownGeneDist	Strongest	SNPs	marged	SNP_ID_cur	Context	intergenic	RiskAF	P	Pmlog	Ptext	OrBeta	95CI	Platform	CNV
1	rs10919744	1	199798339	rs6427782	2015-04-23	25231870	Perry JR	2014-07-23	Nature	www.ncbi.nlm.nih.gov/pubmed/25231870	Parent-of-origin-specific allelic associations among 106 genomic loci for age at menarche.	Menarche (age at onset)	Up to 182,413 European ancestry females	NA	1q32.1	NR5A2	LOC107985113 - LOC107985114	107985113	107985114		76321	47767	rs6427782-A	rs6427782	0	6427782	intergenic_variant	1	0.51	5e-08	7.301029995663981		0.03	[0.02-0.04] unit increase	Affymetrix, Illumina [2441815] (imputed)	N
1	rs6427794	1	199857582	rs6681737	2017-05-11	27182965	Pickrell JK	2016-05-16	Nat Genet	www.ncbi.nlm.nih.gov/pubmed/27182965	Detection and interpretation of shared genetic influences on 42 human traits.	Age at voice drop	55,871 European ancestry individuals	NA	1q32.1	NR5A2	RNU6-778P - LOC100422076	106479910	100422076		193	20455	rs6681737-?	rs6681737	0	6681737	downstream_gene_variant	1	NR	6e-07	6.221848749616356		0.027	[0.017-0.038] unit increase	Illumina [12039491]	N
1	rs12035139	1	199965168	rs10919791	2015-07-08	25086665	Wolpin BM	2014-08-03	Nat Genet	www.ncbi.nlm.nih.gov/pubmed/25086665	Genome-wide association study identifies multiple susceptibility loci for pancreatic cancer.	Pancreatic cancer	1,582 European ancestry cases, 5,203 European ancestry controls	6,101 European ancestry cases, 9,194 European ancestry controls	1q32.1	NR5A2	LOC105371682 - RNU6-716P	105371682	106479883		36581	12465	rs10919791-?	rs10919791	0	10919791	intergenic_variant	1	NR	1e-11	11.0		1.27	[1.18-1.33]	Illumina [608202]	N
1	rs12035139	1	200007432	rs3790844	2010-02-28	20101243	Petersen GM	2010-01-24	Nat Genet	www.ncbi.nlm.nih.gov/pubmed/20101243	A genome-wide association study identifies pancreatic cancer susceptibility loci on chromosomes 13q22.1, 1q32.1 and 5p15.33.	Pancreatic cancer	3,851 European, Chinese and other ancestry cases, 3,934 European, Chinese and other ancestry controls	NA	1q32.1	NR5A2	NR5A2			2494			rs3790844-T	rs3790844	0	3790844	intron_variant	0	0.76	2e-10	9.698970004336019		1.3	[1.19-1.41]	Illumina [551766]	N
1	rs12035139	1	200007432	rs3790844	2016-06-21	26098869	Childs EJ	2015-06-22	Nat Genet	www.ncbi.nlm.nih.gov/pubmed/26098869	Common variation at 2p13.3, 3q29, 7p13 and 17q25.1 associated with susceptibility to pancreatic cancer.	Pancreatic cancer	7,638 cases, 7,364 controls	2,287 cases, 4,205 controls	1q32.1	NR5A2	NR5A2			2494			rs3790844-?	rs3790844	0	3790844	intron_variant	0	NR	3e-06	5.522878745280337		1.2048193	[1.11-1.3]	Illumina [866891] (imputed)	N
3	rs11042596	11	2138139	rs6578985	2013-09-24	23593202	Ran S	2013-04-04	PLoS One	www.ncbi.nlm.nih.gov/pubmed/23593202	Bivariate genome-wide association analyses identified genes with pleiotropic effects for femoral neck bone geometry and age at menarche.	Femoral neck bone geometry and menarche (age at onset)	1,728 European ancestry individuals	501 European ancestry individuals, 826 Chinese ancestry individuals	11p15.5	IGF2	MRPL23 - IGF2	6150	3481		103733	12203	rs6578985-?	rs6578985	0	6578985	regulatory_region_variant	1	NR	6e-06	5.221848749616356	(AAM-CT, EA)			Affymetrix [760794]	N
3	rs11042596	11	2138139	rs6578985	2013-09-24	23593202	Ran S	2013-04-04	PLoS One	www.ncbi.nlm.nih.gov/pubmed/23593202	Bivariate genome-wide association analyses identified genes with pleiotropic effects for femoral neck bone geometry and age at menarche.	Femoral neck bone geometry and menarche (age at onset)	1,728 European ancestry individuals	501 European ancestry individuals, 826 Chinese ancestry individuals	11p15.5	IGF2	MRPL23 - IGF2	6150	3481		103733	12203	rs6578987-?	rs6578985	0	6578985	regulatory_region_variant	1	NR	3e-06	5.522878745280337	(AAM-CT, Chinese)			Affymetrix [760794]	N
4	rs11031006	11	30215261	rs11031002	2016-02-12	26014426	Ruth KS	2015-05-27	Eur J Hum Genet	www.ncbi.nlm.nih.gov/pubmed/26014426	Genome-wide association study with 1000 genomes imputation identifies signals for nine sex hormone-related phenotypes.	Sex hormone levels	up to 2913 European ancestry individuals	NA	11p14.1	FSHB	LOC105376607			105376607			rs11031002-A	rs11031002	0	11031002	intergenic_variant	0	0.121	4e-09	8.397940008672037	(LH)	0.221	[NR] unit increase	Illumina [7879351] (imputed)	N
4	rs11031006	11	30226356	rs11031005	2016-02-12	26014426	Ruth KS	2015-05-27	Eur J Hum Genet	www.ncbi.nlm.nih.gov/pubmed/26014426	Genome-wide association study with 1000 genomes imputation identifies signals for nine sex hormone-related phenotypes.	Sex hormone levels	up to 2913 European ancestry individuals	NA	11p14.1	FSHB	LOC105376607			105376607			rs11031005-C	rs11031005	0	11031005	intergenic_variant	0	0.129	2e-08	7.698970004336019	(FSH)	0.232	[NR] unit decrease	Illumina [7879351] (imputed)	N
4	rs11031006	11	30226356	rs11031005	2017-05-11	27182965	Pickrell JK	2016-05-16	Nat Genet	www.ncbi.nlm.nih.gov/pubmed/27182965	Detection and interpretation of shared genetic influences on 42 human traits.	Menarche (age at onset)	76,831 European ancestry individuals	NA	11p14.1	KCNA4, FSHB	LOC105376607			105376607			rs11031005-?	rs11031005	0	11031005	intergenic_variant	0	NR	2e-08	7.698970004336019		0.035	[0.047-0.023] unit decrease	Illumina [12039492]	N
4	rs11031006	11	30226528	rs11031006	2016-09-07	26416764	Day FR	2015-09-29	Nat Commun	www.ncbi.nlm.nih.gov/pubmed/26416764	Causal mechanisms and balancing selection inferred from genetic associations with polycystic ovary syndrome.	Polycystic ovary syndrome	5,184 European ancestry cases, 82,759 European ancestry controls	374 European ancestry cases, 92,681 European ancestry controls, 1,671 cases, 6,205 controls	11p14.1	FSHB	LOC105376607			105376607			rs11031006-A	rs11031006	0	11031006	intergenic_variant	0	0.14	1e-09	9.0		1.16	[1.11‚Äì1.22]	Illumina [~ 9000000] (imputed)	N
4	rs11031006	11	30226528	rs11031006	2017-08-03	27132594	Mbarek H	2016-05-05	Am J Hum Genet	www.ncbi.nlm.nih.gov/pubmed/27132594	Identification of Common Genetic Variants Influencing Spontaneous Dizygotic Twinning and Female Fertility.	Spontaneous dizygotic twinning	1,980 European ancestry mothers of spontaneous dizygotic twins, 12,953 European ancestry controls	3,597 Icelandic ancestry mothers of spontaneous dizygotic twins, 297,348 Icelandic ancestry controls	11p14.1	FSHB	LOC105376607			105376607			rs11031006-G	rs11031006	0	11031006	intergenic_variant	0	0.85	1e-10	10.0		1.14	1.06-1.22	Affymetrix, Illumina, Perlegen [at least 7903594] (imputed)	N
4	rs11031006	11	30242287	rs74485684	2017-08-18	28537267	Sapkota Y	2017-05-24	Nat Commun	www.ncbi.nlm.nih.gov/pubmed/28537267	Meta-analysis identifies five novel loci associated with endometriosis highlighting key genes involved in hormone metabolism.	Endometriosis	14,926 European ancestry cases, 189,715 European ancestry controls, 2,119 Japanese ancestry cases, 2,143 Japanese ancestry controls	NA	11p14.1	FSHB	LOC105376607			105376607			rs74485684-T	rs74485684	0	74485684	intergenic_variant	0	0.84	2e-08	7.698970004336019		1.11	1.07‚Äì1.15	Affymetrix, Illumina [up to 6979035] (imputed)	N
4	rs11031006	11	30242287	rs74485684	2017-08-18	28537267	Sapkota Y	2017-05-24	Nat Commun	www.ncbi.nlm.nih.gov/pubmed/28537267	Meta-analysis identifies five novel loci associated with endometriosis highlighting key genes involved in hormone metabolism.	Endometriosis	14,926 European ancestry cases, 189,715 European ancestry controls, 2,119 Japanese ancestry cases, 2,143 Japanese ancestry controls	NA	11p14.1	FSHB	LOC105376607			105376607			rs74485684-T	rs74485684	0	74485684	intergenic_variant	0	0.84	3e-08	7.522878745280337	(EA)	1.11	1.07-1.16	Affymetrix, Illumina [up to 6979035] (imputed)	N
4	rs10835661	11	30382899	rs12294104	2012-02-10	22267201	Stolk L	2012-01-22	Nat Genet	www.ncbi.nlm.nih.gov/pubmed/22267201	Meta-analyses identify 13 loci associated with age at menopause and highlight DNA repair and immune pathways.	Menopause (age at onset)	38,968 European ancestry female individuals	Up to 14,435 European ancestry female individuals	11p14.1	intergenic	LOC102723403			102723403			rs12294104-T	rs12294104	0	12294104	intergenic_variant	0	0.172	1e-11	11.0		0.225	[0.16-0.29] years increase	Affymetrix, Illumina [2551160] (imputed)	N
4	rs10835661	11	30382899	rs12294104	2016-02-12	26014426	Ruth KS	2015-05-27	Eur J Hum Genet	www.ncbi.nlm.nih.gov/pubmed/26014426	Genome-wide association study with 1000 genomes imputation identifies signals for nine sex hormone-related phenotypes.	Sex hormone levels	up to 2913 European ancestry individuals	NA	11p14.1	NR	LOC102723403			102723403			rs12294104-?	rs12294104	0	12294104	intergenic_variant	0	NR	3e-07	6.522878745280337	(FSH)			Illumina [7879351] (imputed)	N
4	rs10835661	11	30382899	rs12294104	2016-02-12	26014426	Ruth KS	2015-05-27	Eur J Hum Genet	www.ncbi.nlm.nih.gov/pubmed/26014426	Genome-wide association study with 1000 genomes imputation identifies signals for nine sex hormone-related phenotypes.	Sex hormone levels	up to 2913 European ancestry individuals	NA	11p14.1	NR	LOC102723403			102723403			rs12294104-?	rs12294104	0	12294104	intergenic_variant	0	NR	6e-07	6.221848749616356	(LH)			Illumina [7879351] (imputed)	N

## Sheet: ST3. Associated phenotypes_UKBB
Sentinel marker (potential causal gene(s))	Associated phenotypes in Oxford BIG browser
rs11031006 (FSHB)	Years since last cervical smear test; Bilateral oophorectomy (both ovaries removed); Diagnoses - main ICD10: N92 Excessive, frequent and irregular menstruation; Age when periods started (menarche); Non-cancer illness code, self-reported: endometriosis; Part of a multiple birth; Ever had hysterectomy (womb removed); Age at first live birth; Number of operations, self-reported; Standing height; Age…
rs6670899 (NR5A2)	Age when periods started (menarche); Relative age voice broke; Trunk fat percentage; Trunk fat mass
rs13261573 (GNRH1)	Heel bone mineral density (BMD) T-score, automated
rs471811 (PGR/ANGPTL2)	-
rs11042596 (IGF2/INS-IGF2)	Birth weight; Sitting height

## Sheet: ST4. PCOS loci lookup
PCOS GWAS index SNP	Nearest gene	Discovery population	Reference	P-value for association with menstrual cycle length
rs13405728	LHCGR	Chinese	Chen et al 2011	0.6295
rs13429458	THADA	Chinese	Chen et al 2011	0.4003
rs2268361	FSHR	Chinese	Shi et al 2012	0.009821
rs4385527	C9orf3	Chinese	Shi et al 2012	0.05445
rs2479106	DENND1A	Chinese	Chen et al 2011	0.3522
rs1894116	YAP1	Chinese	Shi et al 2012	0.0656
rs705702	RAB5B/SUOX	Chinese	Shi et al 2012	0.004626
rs2272046	HMGA2	Chinese	Shi et al 2012	0.597
rs4784165	TOX3	Chinese	Shi et al 2012	0.94
rs2059807	INSR	Chinese	Shi et al 2012	0.8047
rs6022786	SUMO1P1	Chinese	Shi et al 2012	0.05573
rs11031006	FSHB	European	Hayes et al 2015	3.591e-36
rs804279	GATA4	European	Hayes et al 2015	0.112
rs2178575	ERBB4	European	Day et al 2015	0.1544
rs13164856	RAD50	European	Day et al 2015	0.01213
rs1795379	KRR1	European	Day et al 2015	0.005018
rs10739076	PLGRKT1	European	Day et al 2018	0.258
rs1784692	ZBTB16	European	Day et al 2018	0.9711
rs853854	MAPRE1	European	Day et al 2018	0.09513

## Sheet: ST5. LDSC results
trait1	trait2	PMID	Category	ethnicity	note	rg	se	z	p	h2_obs	h2_obs_se	h2_int	h2_int_se	gcov_int	gcov_int_se
Menstrual cycle length	Age of first birth	27798627	reproductive	European	SNPs from the MHC (chr6 26M~34M) region was removed for this traits	0.1246	0.065	1.9171	0.0552	0.0632	0.0035	0.9508	0.0078	0.0055	0.0053
Menstrual cycle length	Age at Menopause	26414677	reproductive	European	SNPs from the MHC (chr6 26M~34M) region was removed for this traits	0.1486	0.0783	1.8985	0.0576	0.1357	0.0159	0.9899	0.0138	0.0045	0.0052
Menstrual cycle length	Child birth length	25281659	anthropometric	European	SNPs from the MHC (chr6 26M~34M) region was removed for this traits	0.2213	0.1166	1.8979	0.0577	0.1695	0.0234	0.9927	0.0071	-0.01	0.005
Menstrual cycle length	Primary biliary cirrhosis	26394269	autoimmune	European	SNPs from the MHC (chr6 26M~34M) region was removed for this traits	-0.2035	0.1112	-1.8302	0.0672	0.3874	0.0636	1.0006	0.0098	-0.0033	0.0056
Menstrual cycle length	Height_2010	20881960	anthropometric	European	SNPs from the MHC (chr6 26M~34M) region was removed for this traits	-0.0895	0.0498	-1.7955	0.0726	0.2859	0.0166	1.0178	0.0189	0.0093	0.0056
Menstrual cycle length	Lung cancer (all)	24880342	cancer	European	SNPs from the MHC (chr6 26M~34M) region was removed for this traits	-0.2043	0.116	-1.761	0.0782	0.1282	0.0299	1.0077	0.0083	0.002	0.005
Menstrual cycle length	Lung cancer	27488534	cancer	European	SNPs from the MHC (chr6 26M~34M) region was removed for this traits	-0.1589	0.1033	-1.539	0.1238	0.3175	0.0657	1.014	0.0073	0.0016	0.0052
Menstrual cycle length	Asthma	17611496	autoimmune	European	SNPs from the MHC (chr6 26M~34M) region was removed for this traits	-0.1825	0.1261	-1.4472	0.1478	0.1211	0.0276	1.0087	0.0086	0.002	0.0053
Menstrual cycle length	Celiac disease	20190752	autoimmune	European	SNPs from the MHC (chr6 26M~34M) region was removed for this traits	-0.1752	0.129	-1.3582	0.1744	0.3088	0.0508	1.0652	0.0112	0.006	0.0065
Menstrual cycle length	Infant head circumference	22504419	anthropometric	European	SNPs from the MHC (chr6 26M~34M) region was removed for this traits	0.1736	0.1287	1.3495	0.1772	0.2268	0.0448	0.9911	0.0068	-0.0078	0.0051
Menstrual cycle length	Age at Menarche	25231870	reproductive	European	SNPs from the MHC (chr6 26M~34M) region was removed for this traits	0.0679	0.0542	1.2542	0.2098	0.203	0.01	0.9518	0.0117	-0.0012	0.0054
Menstrual cycle length	Extreme bmi	23563607	anthropometric	European	SNPs from the MHC (chr6 26M~34M) region was removed for this traits	0.098	0.0861	1.1375	0.2553	0.698	0.0535	1.0286	0.0112	-0.0051	0.007
Menstrual cycle length	Extreme waist-to-hip ratio	23563607	anthropometric	European	SNPs from the MHC (chr6 26M~34M) region was removed for this traits	-0.1462	0.1353	-1.081	0.2797	0.3558	0.0586	0.9782	0.0085	0.008	0.0064
Menstrual cycle length	Rheumatoid Arthritis	24390342	autoimmune	European	SNPs from the MHC (chr6 26M~34M) region was removed for this traits	-0.0687	0.0722	-0.9512	0.3415	0.1591	0.0289	1.0238	0.0162	-0.0036	0.0045
Menstrual cycle length	Fathers age at death	27015805	aging	European	SNPs from the MHC (chr6 26M~34M) region was removed for this traits	0.1225	0.1304	0.9396	0.3474	0.0396	0.0068	1.0181	0.0068	0.0029	0.0049
Menstrual cycle length	Child birth weight	23202124	anthropometric	European	SNPs from the MHC (chr6 26M~34M) region was removed for this traits	0.1	0.1104	0.9058	0.365	0.1126	0.0185	1.0045	0.0061	-0.0063	0.0043
Menstrual cycle length	Extreme height	23563607	anthropometric	European	SNPs from the MHC (chr6 26M~34M) region was removed for this traits	-0.0482	0.0708	-0.681	0.4959	1.2326	0.1064	1.0359	0.0177	0.0042	0.0072
Menstrual cycle length	Waist-to-hip ratio	25673412	anthropometric	European	SNPs from the MHC (chr6 26M~34M) region was removed for this traits	0.0416	0.0619	0.6723	0.5014	0.1135	0.0069	0.9199	0.009	0.0046	0.0053
Menstrual cycle length	Mothers age at death	27015805	aging	European	SNPs from the MHC (chr6 26M~34M) region was removed for this traits	-0.0784	0.1293	-0.6059	0.5446	0.0349	0.0074	1.0141	0.0072	-0.0004	0.0044
Menstrual cycle length	Hip circumference	25673412	anthropometric	European	SNPs from the MHC (chr6 26M~34M) region was removed for this traits	-0.0319	0.0541	-0.5908	0.5546	0.1276	0.0058	0.8599	0.0081	0.0145	0.005
Menstrual cycle length	Obesity class 2	23563607	anthropometric	European	SNPs from the MHC (chr6 26M~34M) region was removed for this traits	-0.0349	0.0786	-0.4439	0.6571	0.1848	0.0127	1.0016	0.0099	0.0078	0.0062
Menstrual cycle length	Number of children ever born	27798627	reproductive	European	SNPs from the MHC (chr6 26M~34M) region was removed for this traits	0.0329	0.0743	0.4427	0.658	0.0256	0.0018	0.9702	0.0068	0.0054	0.0046
Menstrual cycle length	Crohns disease	26192919	autoimmune	European	SNPs from the MHC (chr6 26M~34M) region was removed for this traits	0.027	0.0685	0.3942	0.6935	0.5033	0.0593	1.0228	0.0114	-0.0049	0.0046
Menstrual cycle length	Obesity class 3	23563607	anthropometric	European	SNPs from the MHC (chr6 26M~34M) region was removed for this traits	-0.0422	0.1146	-0.3679	0.713	0.1222	0.0143	0.9799	0.0092	0.0029	0.0065
Menstrual cycle length	Obesity class 1	23563607	anthropometric	European	SNPs from the MHC (chr6 26M~34M) region was removed for this traits	-0.0172	0.0603	-0.2851	0.7756	0.2187	0.0115	1.0158	0.0109	0.0114	0.0055
Menstrual cycle length	Body mass index	20935630	anthropometric	European	SNPs from the MHC (chr6 26M~34M) region was removed for this traits	0.0164	0.058	0.2825	0.7776	0.1902	0.0095	1.0099	0.0107	0.0071	0.0057
Menstrual cycle length	Childhood obesity	22484627	anthropometric	European	SNPs from the MHC (chr6 26M~34M) region was removed for this traits	0.0236	0.0914	0.2579	0.7965	0.4163	0.0456	0.9258	0.0076	0.006	0.0048
Menstrual cycle length	Parents age at death	27015805	aging	European	SNPs from the MHC (chr6 26M~34M) region was removed for this traits	-0.0287	0.1399	-0.2052	0.8374	0.029	0.0069	1.0161	0.0063	0.0005	0.0048
Menstrual cycle length	Overweight	23563607	anthropometric	European	SNPs from the MHC (chr6 26M~34M) region was removed for this traits	0.0128	0.0643	0.1993	0.842	0.1098	0.0065	1.0243	0.0096	0.0082	0.0058
Menstrual cycle length	Waist circumference	25673412	anthropometric	European	SNPs from the MHC (chr6 26M~34M) region was removed for this traits	-0.011	0.0572	-0.1918	0.8479	0.1219	0.0051	0.8436	0.0078	0.0114	0.0053
Menstrual cycle length	Inflammatory Bowel Disease (Euro)	26192919	autoimmune	European	SNPs from the MHC (chr6 26M~34M) region was removed for this traits	0.0132	0.0769	0.1721	0.8633	0.334	0.0345	1.0536	0.0104	-0.0043	0.0046
Menstrual cycle length	Sitting height ratio	25865494	anthropometric	European	SNPs from the MHC (chr6 26M~34M) region was removed for this traits	0.0121	0.1029	0.1175	0.9064	0.2229	0.0282	0.9795	0.0075	0.001	0.0053
Menstrual cycle length	Ulcerative colitis	26192919	autoimmune	European	SNPs from the MHC (chr6 26M~34M) region was removed for this traits	-0.011	0.0994	-0.1109	0.9117	0.2536	0.0323	1.0497	0.0098	-0.0027	0.0047
Menstrual cycle length	Systemic lupus erythematosus	26502338	autoimmune	European	SNPs from the MHC (chr6 26M~34M) region was removed for this traits	0.008	0.1045	0.0762	0.9393	0.3831	0.0684	1.1077	0.0098	-0.0022	0.0053
Menstrual cycle length	Squamous cell lung cancer	27488534	cancer	European	SNPs from the MHC (chr6 26M~34M) region was removed for this traits	-0.0034	0.1539	-0.0222	0.9823	0.0379	0.0121	1.0117	0.0064	-0.0038	0.0044
Menstrual cycle length	Leptin_adjBMI	26833098	hormone	European	SNPs from the MHC (chr6 26M~34M) region was removed for this traits	0.0019	0.1146	0.0163	0.987	0.0949	0.0174	1.0035	0.0071	0.0046	0.0046
Menstrual cycle length	Leptin_not_adjBMI	26833098	hormone	European	SNPs from the MHC (chr6 26M~34M) region was removed for this traits	-0.0015	0.1124	-0.013	0.9896	0.1003	0.0162	0.9933	0.0066	0.0042	0.0047
Menstrual cycle length	Birth weight	27680694	anthropometric	European	SNPs from the MHC (chr6 26M~34M) region was removed for this traits	0.0003	0.0593	0.0045	0.9964	0.1029	0.0067	1.0407	0.0097	-0.0092	0.0044
Menstrual cycle length	Body fat	26833246	anthropometric	Mixed	Caution: using this data may yield less robust results due to minor departure of the LD structure
Menstrual cycle length	Eczema	26482879	autoimmune	Mixed	Caution: using this data may yield less robust results due to minor departure of the LD structure
Menstrual cycle length	Multiple sclerosis	21833088	autoimmune	European	Caution: using this data may yield results outside bounds due to relative low Z score of the SNP heritability of the trait
Menstrual cycle length	Primary sclerosing cholangitis	27992413	autoimmune	Mixed	Caution: using this data may yield results outside bounds due to relative low Z score of the SNP heritability of the trait
Menstrual cycle length	Lung cancer (squamous cell)	24880342	cancer	European	Caution: using this data may yield results outside bounds due to relative low Z score of the SNP heritability of the trait
Menstrual cycle length	Lung adenocarcinoma	27488534	cancer	European	Caution: using this data may yield results outside bounds due to relative low Z score of the SNP heritability of the trait
Menstrual cycle length	Adiponectin	22479202	cardiometabolic	Mixed	Caution: using this data may yield less robust results due to minor departure of the LD structure
Menstrual cycle length	Coronary artery disease	26343387	cardiometabolic	Mixed	Caution: using this data may yield less robust results due to minor departure of the LD structure
Menstrual cycle length	Ischemic stroke	26935894	cardiometabolic	Mixed	Caution: using these data may yield less robust results due to minor departure of the LD structure
Menstrual cycle length	Difference in height between adolescence and adulthood
Menstrual cycle length	Difference in height between childhood and adulthood
Menstrual cycle length	Height

## Sheet: ST6. Candidate SNPs
uniqID	rsID	chr	pos	non_effect_allele	effect_allele	MAF	gwasP	r2	IndSigSNP	GenomicLocus	nearestGene	dist	func	CADD	RDB	minChrState	commonChrState	posMapFilt	eqtlMapFilt	ciMapFilt
1:199787417:A:G	rs966906	1	199787417	A	G	0.4274	4.593e-08	1	rs10919744	1	ENSG00000228530	58689	intergenic	2.111	NA	7	15	0	0	1
1:199787801:A:G	rs4915387	1	199787801	A	G	0.498	3.753e-06	0.739599	rs10919744	1	ENSG00000228530	58305	intergenic	0.971	7	7	15	0	0	1
1:199787822:A:G	rs4915184	1	199787822	A	G	0.4274	4.457e-08	1	rs10919744	1	ENSG00000228530	58284	intergenic	0.784	7	7	15	0	0	1
1:199790140:A:G	rs12402559	1	199790140	A	G	0.4274	5.045e-08	1	rs10919744	1	ENSG00000228530	55966	intergenic	0.409	6	13	15	0	0	1
1:199792844:A:G	rs12027362	1	199792844	A	G	0.4274	4.563e-08	1	rs10919744	1	ENSG00000228530	53262	intergenic	0.066	7	5	15	0	0	1
1:199793453:C:T	rs10919744	1	199793453	T	C	0.4274	4.423e-08	1	rs10919744	1	ENSG00000228530	52653	intergenic	0.635	7	5	15	0	0	1
1:199794021:A:G	rs4915389	1	199794021	A	G	0.3907	1.323e-05	0.860718	rs10919744	1	ENSG00000228530	52085	intergenic	0.504	7	9	15	0	0	1
1:199795228:C:G	rs12082667	1	199795228	G	C	0.498	3.673e-06	0.739599	rs10919744	1	ENSG00000228530	50878	intergenic	0.789	6	14	15	0	0	1
1:199797837:A:C	rs11582926	1	199797837	C	A	0.3897	5.27e-05	0.842637	rs10919744	1	ENSG00000228530	48269	intergenic	NA	6	7	15	0	0	1
1:199798339:A:G	rs6427782	1	199798339	A	G	0.495	4.661e-06	0.733543	rs10919744	1	ENSG00000228530	47767	intergenic	3.299	7	9	15	0	0	1
1:199798409:C:T	rs12031678	1	199798409	C	T	0.4274	1.947e-07	0.975265	rs10919744	1	ENSG00000228530	47697	intergenic	2.076	5	9	15	0	0	1
1:199798561:G:GA	rs58989029	1	199798561	G	GA	0.494	0.02653	0.735626	rs10919744	1	ENSG00000228530	47544	intergenic	0.793	NA	9	15	0	0	1
1:199799213:C:G	rs12723918	1	199799213	G	C	0.4274	1.602e-07	0.975265	rs10919744	1	ENSG00000228530	46893	intergenic	0.558	6	9	15	0	0	1
1:199800002:C:T	rs6694753	1	199800002	C	T	0.499	2.702e-06	0.736516	rs10919744	1	ENSG00000228530	46104	intergenic	2.697	7	14	15	0	0	1
1:199800548:A:AAATT	rs67786204	1	199800548	AAATT	A	0.4235	NA	0.983455	rs10919744	1	ENSG00000228530	45558	intergenic	NA	NA	14	15	0	0	1
1:199801507:C:T	rs12091368	1	199801507	T	C	0.496	3.601e-06	0.73149	rs10919744	1	ENSG00000228530	44599	intergenic	1.744	7	7	15	0	0	1
1:199802735:A:G	rs1425793	1	199802735	G	A	0.4404	7.745e-05	0.635604	rs6427794	1	ENSG00000228530	43371	intergenic	2.953	7	5	15	0	0	1
1:199803177:C:T	rs2553738	1	199803177	T	C	0.4404	7.804e-05	0.635604	rs6427794	1	ENSG00000228530	42929	intergenic	16.6	6	5	15	0	0	1
1:199804650:C:T	rs2553740	1	199804650	C	T	0.4404	7.492e-05	0.635604	rs6427794	1	ENSG00000228530	41456	intergenic	10.14	6	5	15	0	0	1
1:199805370:A:G	rs35486993	1	199805370	A	G	0.4076	1.506e-09	0.810846	rs10919744	1	ENSG00000228530	40736	intergenic	0.229	7	5	15	0	0	1
1:199806030:C:T	rs2553729	1	199806030	T	C	0.4672	8.859e-08	0.702578	rs6427794	1	ENSG00000228530	40076	intergenic	0.33	5	5	15	0	0	1
1:199807063:A:G	rs2114064	1	199807063	A	G	0.4672	7.56e-08	0.702578	rs6427794	1	ENSG00000228530	39043	intergenic	6.646	7	9	15	0	0	1
1:199807776:C:T	rs2114065	1	199807776	C	T	0.4672	7.277e-08	0.702578	rs6427794	1	ENSG00000228530	38330	intergenic	1.399	6	9	15	0	0	1
1:199808383:A:G	rs1155453	1	199808383	G	A	0.4364	8.821e-05	0.656264	rs6427794	1	ENSG00000228530	37723	intergenic	2.617	7	9	15	0	0	1
1:199808860:C:G	rs2809971	1	199808860	G	C	0.4384	7.885e-05	0.65582	rs6427794	1	ENSG00000228530	37246	intergenic	1.092	7	14	15	0	0	1
1:199809292:A:G	rs2553731	1	199809292	A	G	0.4642	4.964e-08	0.688463	rs6427794	1	ENSG00000228530	36814	intergenic	1.604	7	14	15	0	0	1
1:199810096:A:G	rs61820746	1	199810096	A	G	0.4105	1.521e-09	0.820799	rs10919744	1	ENSG00000228530	36010	intergenic	7.167	6	7	15	0	0	1
1:199811976:T:TA	rs71947372	1	199811976	T	TA	0.4592	NA	0.681378	rs6427794	1	ENSG00000228530	34130	intergenic	0.029	NA	5	15	0	0	1
1:199819434:C:T	rs2809973	1	199819434	C	T	0.4314	6.152e-05	0.707128	rs6427794	1	ENSG00000228530	26672	intergenic	8.968	5	5	15	0	0	1
1:199820448:G:GT	rs34363173	1	199820448	G	GT	0.4394	NA	0.694547	rs6427794	1	ENSG00000228530	25658	intergenic	9.18	NA	7	15	0	0	1
1:199821515:A:G	rs9782959	1	199821515	A	G	0.3847	1.593e-11	0.859372	rs6670899	1	ENSG00000228530	24591	intergenic	2.757	6	5	15	0	0	1
1:199821918:A:T	rs2809974	1	199821918	A	T	0.4314	7.812e-05	0.707128	rs6427794	1	ENSG00000228530	24188	intergenic	6.956	6	5	15	0	0	1
1:199822101:C:T	rs4915185	1	199822101	C	T	0.3847	1.309e-11	0.859372	rs6670899	1	ENSG00000228530	24005	intergenic	0.876	7	5	15	0	0	1
1:199823792:A:C	rs1365044	1	199823792	C	A	0.4314	8.375e-05	0.707128	rs6427794	1	ENSG00000228530	22314	intergenic	1.428	NA	5	15	0	0	1
1:199824750:A:C	rs6658074	1	199824750	A	C	0.4543	1.492e-07	0.697827	rs6427794	1	ENSG00000228530	21356	intergenic	0.291	2b	2	15	0	0	1
1:199824875:A:G	rs2491873	1	199824875	G	A	0.4443	7.387e-05	0.668101	rs6427794	1	ENSG00000228530	21231	intergenic	0.657	2a	1	15	0	0	1
1:199824908:C:G	rs4915390	1	199824908	C	G	0.3728	9.078e-12	0.815723	rs6670899	1	ENSG00000228530	21198	intergenic	1.389	4	1	15	0	0	1
1:199831111:G:T	rs1346098	1	199831111	G	T	0.4751	8.154e-08	0.76514	rs6427794	1	ENSG00000228530	14995	intergenic	NA	6	5	15	0	0	1
1:199833586:A:G	rs6695240	1	199833586	A	G	0.3847	1.625e-11	0.867402	rs6670899	1	ENSG00000228530	12520	intergenic	1.877	6	5	15	0	0	1
1:199838753:G:T	rs10919753	1	199838753	G	T	0.4314	9.313e-05	0.714135	rs6427794	1	ENSG00000228530	7353	intergenic	0.682	6	13	15	0	0	1
1:199839064:A:T	rs10919754	1	199839064	T	A	0.4314	9.36e-05	0.714135	rs6427794	1	ENSG00000228530	7042	intergenic	4.348	6	13	15	0	0	1
1:199839998:C:T	rs17664308	1	199839998	C	T	0.3509	5.791e-09	0.712641	rs6670899	1	ENSG00000228530	6108	intergenic	14.99	5	13	15	0	0	1
1:199842176:C:T	rs10919755	1	199842176	T	C	0.4304	8.077e-05	0.71151	rs6427794	1	ENSG00000228530	3930	intergenic	1.042	6	9	15	0	0	1
1:199842523:C:T	rs6659148	1	199842523	T	C	0.4751	7.031e-08	0.76514	rs6427794	1	ENSG00000228530	3583	intergenic	1.598	5	9	15	0	0	1
1:199846355:G:GTTTGTT	rs144015030	1	199846355	GTTTGTT	G	0.4304	NA	0.71151	rs6427794	1	ENSG00000228530	0	ncRNA_intronic	NA	NA	7	15	0	0	1
1:199852540:C:T	rs74384401	1	199852540	C	T	0.4304	0.01323	0.71151	rs6427794	1	RNU6-778P	4747	intergenic	0.913	6	14	15	1	0	1
1:199852567:C:T	rs4642911	1	199852567	C	T	0.4304	0.01323	0.71151	rs6427794	1	RNU6-778P	4720	intergenic	1.354	7	14	15	1	0	1
1:199853093:C:G	rs7516541	1	199853093	G	C	0.4751	0.005901	0.76514	rs6427794	1	RNU6-778P	4194	intergenic	0.528	7	14	15	1	0	1
1:199853773:A:G	rs7539812	1	199853773	A	G	0.4304	0.01323	0.71151	rs6427794	1	RNU6-778P	3514	intergenic	0.959	6	14	15	1	0	1
1:199855125:A:G	rs10919759	1	199855125	A	G	0.4751	6.776e-08	0.76514	rs6427794	1	RNU6-778P	2162	intergenic	1.052	7	14	15	1	0	1
1:199857547:T:TA	rs36084884	1	199857547	T	TA	0.4294	0.01173	0.708914	rs6427794	1	RNU6-778P	0	downstream	0.794	NA	9	15	1	0	1
1:199857582:A:G	rs6681737	1	199857582	A	G	0.4294	7.492e-05	0.708914	rs6427794	1	RNU6-778P	0	downstream	1.645	6	9	15	1	0	1
1:199859061:A:ATTAAAAATTAT	rs145456491	1	199859061	A	ATTAAAAATTAT	0.3857	0.000783	0.871153	rs6670899	1	RNU6-778P	1672	intergenic	7.521	NA	14	15	1	0	1
1:199859476:G:GA	rs34744354	1	199859476	G	GA	0.3926	NA	0.739695	rs6670899	1	RNU6-778P	2087	intergenic	9.156	NA	14	15	1	0	1
1:199864433:C:T	rs6694219	1	199864433	T	C	0.4294	8.3e-05	0.708914	rs6427794	1	RNU6-778P	7044	intergenic	0.01	6	14	15	1	0	1
1:199865112:C:T	rs12134472	1	199865112	T	C	0.4284	0.0001163	0.705243	rs6427794	1	RNU6-778P	7723	intergenic	1.414	5	14	15	1	0	1
1:199872610:C:G	rs12739510	1	199872610	C	G	0.4771	2.188e-06	0.770845	rs6427794	1	ENSG00000229747	5439	intergenic	0.317	NA	9	15	0	0	1
1:199872687:C:G	rs58360766	1	199872687	G	C	0.4771	0.006126	0.770845	rs6427794	1	ENSG00000229747	5362	intergenic	0.121	7	9	15	0	0	1
1:199872770:A:G	rs12739417	1	199872770	A	G	0.4294	0.01241	0.708914	rs6427794	1	ENSG00000229747	5279	intergenic	7.123	7	9	15	0	0	1
1:199872863:A:G	rs76015651	1	199872863	G	A	0.4771	0.005718	0.770845	rs6427794	1	ENSG00000229747	5186	intergenic	1.647	6	14	15	0	0	1
1:199873170:A:T	rs6657942	1	199873170	A	T	0.4294	NA	0.708914	rs6427794	1	ENSG00000229747	4879	intergenic	0.881	5	9	15	0	0	1
1:199874340:C:T	rs9659336	1	199874340	C	T	0.4771	0.006115	0.770845	rs6427794	1	ENSG00000229747	3709	intergenic	2.992	7	9	15	0	0	1
1:199875480:C:T	rs6695659	1	199875480	C	T	0.4771	4.836e-08	0.770845	rs6427794	1	ENSG00000229747	2569	intergenic	8.292	7	9	15	0	0	1
1:199875757:A:G	rs12078948	1	199875757	A	G	0.4294	9.526e-05	0.708914	rs6427794	1	ENSG00000229747	2292	intergenic	1.506	5	9	15	0	0	1
1:199875862:G:T	rs16845667	1	199875862	G	T	0.4761	4.836e-08	0.768413	rs6427794	1	ENSG00000229747	2187	intergenic	NA	7	9	15	0	0	1
1:199876144:A:G	rs1002276	1	199876144	A	G	0.4294	9.8e-05	0.708914	rs6427794	1	ENSG00000229747	1905	intergenic	0.16	5	7	15	0	0	1
1:199876203:C:G	rs1002277	1	199876203	C	G	0.4294	9.521e-05	0.708914	rs6427794	1	ENSG00000229747	1846	intergenic	1.321	5	9	15	0	0	1
1:199876244:A:C	rs1007993	1	199876244	C	A	0.4771	4.83e-08	0.770845	rs6427794	1	ENSG00000229747	1805	intergenic	0.338	5	9	15	0	0	1
1:199876671:C:T	rs12405736	1	199876671	T	C	0.4294	9.963e-05	0.708914	rs6427794	1	ENSG00000229747	1378	intergenic	4.35	4	9	15	0	0	1
1:199876882:T:TAA	rs202097512	1	199876882	T	TAA	0.4404	NA	0.739828	rs6427794	1	ENSG00000229747	1167	intergenic	4.412	NA	9	15	0	0	1
1:199877026:A:G	rs6689401	1	199877026	A	G	0.4771	4e-08	0.770845	rs6427794	1	ENSG00000229747	1023	intergenic	0.527	7	7	15	0	0	1
1:199877883:C:G	rs1007788	1	199877883	C	G	0.4771	4.817e-08	0.770845	rs6427794	1	ENSG00000229747	0	upstream	2.68	7	7	15	0	0	1
1:199877955:A:AT	rs35621123	1	199877955	A	AT	0.4294	NA	0.697615	rs6427794	1	ENSG00000229747	0	upstream	NA	NA	7	15	0	0	1
1:199878170:A:G	rs12564677	1	199878170	A	G	0.3499	5.281e-09	0.723454	rs6670899	1	ENSG00000229747	0	ncRNA_exonic	4.327	2b	7	15	0	0	1
1:199878423:C:T	rs11584013	1	199878423	C	T	0.4771	4.93e-08	0.770845	rs6427794	1	ENSG00000229747	0	ncRNA_exonic	2.702	4	7	15	0	0	1
1:199878777:A:G	rs6693560	1	199878777	A	G	0.4771	4.723e-08	0.770845	rs6427794	1	ENSG00000229747	0	downstream	3.859	2b	7	15	0	0	1
1:199879309:A:G	rs6427793	1	199879309	G	A	0.4771	0.005833	0.770845	rs6427794	1	ENSG00000229747	0	downstream	2.249	5	5	15	0	0	1
1:199879616:C:G	rs12748835	1	199879616	C	G	0.3867	5.107e-12	0.875387	rs6670899	1	ENSG00000229747	0	downstream	0.601	6	5	15	0	0	1
1:199879745:C:G	rs12748757	1	199879745	G	C	0.4771	0.007325	0.770845	rs6427794	1	ENSG00000229747	0	downstream	1.023	6	5	15	0	0	1
1:199879760:A:AGT	rs34453155	1	199879760	A	AGT	0.4304	0.01308	0.71151	rs6427794	1	ENSG00000229747	0	downstream	0.039	NA	5	15	0	0	1
1:199880039:C:G	rs59488369	1	199880039	C	G	0.3867	NA	0.875387	rs6670899	1	ENSG00000229747	1263	intergenic	0.663	6	5	15	0	0	1
1:199881017:C:T	rs61821762	1	199881017	T	C	0.4771	3.927e-08	0.770845	rs6427794	1	ENSG00000229747	2241	intergenic	0.088	7	5	15	0	0	1
1:199881715:A:G	rs12759783	1	199881715	A	G	0.4761	4.566e-08	0.774901	rs6427794	1	ENSG00000229747	2939	intergenic	2.47	7	5	15	0	0	1
1:199882001:C:T	rs1559750	1	199882001	T	C	0.496	8.817e-09	0.837819	rs6427794	1	ENSG00000229747	3225	intergenic	4.73	7	5	15	0	0	1
1:199882162:C:T	rs1559751	1	199882162	C	T	0.4652	2.157e-08	0.995871	rs6427794	1	ENSG00000229747	3386	intergenic	2.136	7	5	15	0	0	1
1:199882322:T:TA	rs35707569	1	199882322	TA	T	0.494	0.01398	0.846537	rs6427794	1	ENSG00000229747	3546	intergenic	2.233	NA	5	15	0	0	1
1:199882780:A:G	rs16845684	1	199882780	G	A	0.493	9.605e-09	0.851247	rs6427794	1	ENSG00000229747	4004	intergenic	3.248	7	5	15	0	0	1
1:199883101:C:CA	rs5780002	1	199883101	C	CA	0.4801	NA	0.75987	rs6427794	1	ENSG00000229747	4325	intergenic	6.125	NA	5	15	0	0	1
1:199883124:A:T	rs1559752	1	199883124	T	A	0.493	8.934e-09	0.851247	rs6427794	1	ENSG00000229747	4348	intergenic	0.727	6	5	15	0	0	1
1:199883516:G:T	rs4915186	1	199883516	T	G	0.493	9.598e-09	0.851247	rs6427794	1	ENSG00000229747	4740	intergenic	5.128	7	5	15	0	0	1
1:199883741:C:T	rs4915187	1	199883741	C	T	0.493	9.574e-09	0.851247	rs6427794	1	ENSG00000229747	4965	intergenic	0.505	5	5	15	0	0	1
1:199883846:C:T	rs4915394	1	199883846	T	C	0.493	9.196e-09	0.851247	rs6427794	1	ENSG00000229747	5070	intergenic	17.19	4	5	15	0	0	1
1:199884159:A:G	rs6427794	1	199884159	A	G	0.4662	2.104e-08	1	rs6427794	1	ENSG00000229747	5383	intergenic	0.622	7	5	15	0	0	1
1:199884929:C:G	rs1559753	1	199884929	G	C	0.493	9.033e-09	0.851247	rs6427794	1	ENSG00000229747	6153	intergenic	2.336	5	5	15	0	0	1
1:199885509:A:G	rs4915395	1	199885509	A	G	0.493	1.191e-07	0.851247	rs6427794	1	ENSG00000229747	6733	intergenic	2.156	6	5	15	0	0	1
1:199886499:C:T	rs6702350	1	199886499	T	C	0.492	7.577e-09	0.847755	rs6427794	1	ENSG00000229747	7723	intergenic	1.529	5	5	15	0	0	1
1:199887616:T:TG	rs34267577	1	199887616	TG	T	0.492	NA	0.847755	rs6427794	1	ENSG00000229747	8840	intergenic	12.97	NA	7	15	0	0	1
1:199887622:A:T	rs55716855	1	199887622	T	A	0.4911	NA	0.844276	rs6427794	1	ENSG00000229747	8846	intergenic	13.82	2b	7	15	0	0	1
1:199887623:A:C	rs6681728	1	199887623	C	A	0.492	0.01395	0.847755	rs6427794	1	ENSG00000229747	8847	intergenic	NA	2b	7	15	0	0	1
1:199888044:A:G	rs12409183	1	199888044	G	A	0.492	7.961e-09	0.847755	rs6427794	1	ENSG00000229747	9268	intergenic	1.022	5	7	15	0	0	1
1:199888208:G:GA	rs35738051	1	199888208	G	GA	0.3658	NA	0.792957	rs6670899	1	ENSG00000229747	9432	intergenic	NA	NA	7	15	0	0	1
1:199888335:C:T	rs4915396	1	199888335	T	C	0.492	8.14e-09	0.847755	rs6427794	1	ENSG00000229747	9559	intergenic	5.911	7	7	15	0	0	1
1:199888665:C:T	rs12408064	1	199888665	C	T	0.492	8.44e-09	0.847755	rs6427794	1	ENSG00000229747	9889	intergenic	0.132	7	14	15	0	0	1
1:199888666:A:G	rs59743652	1	199888666	A	G	0.492	7.521e-09	0.847755	rs6427794	1	ENSG00000229747	9890	intergenic	0.036	7	14	15	0	0	1
1:199888707:A:G	rs4915397	1	199888707	G	A	0.492	8.461e-09	0.847755	rs6427794	1	ENSG00000229747	9931	intergenic	1.134	7	14	15	0	0	1
1:199889022:A:G	rs6663866	1	199889022	A	G	0.492	9.826e-09	0.847755	rs6427794	1	ENSG00000229747	10246	intergenic	0.207	7	14	15	0	0	1
1:199889037:A:G	rs6687938	1	199889037	G	A	0.492	9.647e-09	0.847755	rs6427794	1	ENSG00000229747	10261	intergenic	0.033	6	14	15	0	0	1
1:199889400:C:T	rs6676879	1	199889400	C	T	0.493	1.107e-08	0.851247	rs6427794	1	ENSG00000229747	10624	intergenic	1.936	6	14	15	0	0	1
1:199889671:G:T	rs6677214	1	199889671	G	T	0.493	9.386e-09	0.851247	rs6427794	1	ENSG00000229747	10895	intergenic	1.815	6	9	15	0	0	1
1:199890307:C:T	rs12402435	1	199890307	T	C	0.492	7.684e-09	0.847755	rs6427794	1	ENSG00000229747	11531	intergenic	1.89	7	9	15	0	0	1
1:199891001:C:T	rs1895817	1	199891001	T	C	0.492	8.7e-09	0.839538	rs6427794	1	ENSG00000229747	12225	intergenic	14	7	9	15	0	0	1
1:199891438:A:C	rs6670899	1	199891438	A	C	0.3946	6.62e-13	1	rs6670899	1	ENSG00000229747	12662	intergenic	8.181	6	9	15	0	0	1
1:199891555:A:G	rs34777525	1	199891555	A	G	0.3728	1.081e-10	0.893415	rs6670899	1	ENSG00000229747	12779	intergenic	0.108	7	9	15	0	0	1
1:199892279:C:T	rs11578938	1	199892279	T	C	0.3777	5.46e-12	0.898044	rs6670899	1	ENSG00000229747	13503	intergenic	8.335	6	9	15	0	0	1
1:199894753:A:G	rs12057656	1	199894753	A	G	0.3996	1.762e-05	0.600115	rs6427794	1	ENSG00000229747	15977	intergenic	2.048	7	14	15	0	1	1
1:199898416:C:T	rs11588931	1	199898416	C	T	0.4105	5.326e-06	0.625538	rs6670899	1	ENSG00000229747	19640	intergenic	9.226	6	14	15	0	0	1
1:199905828:C:T	rs12029406	1	199905828	T	C	0.4095	6.612e-06	0.627665	rs6670899	1	ENSG00000229747	27052	intergenic	5.63	5	9	15	0	0	1
1:199916164:C:T	rs12024418	1	199916164	C	T	0.4085	8.158e-06	0.623133	rs6670899	1	ENSG00000229747	37388	intergenic	9.618	5	5	15	0	0	1
1:199916450:A:C	rs4915189	1	199916450	A	C	0.4095	5.936e-06	0.627665	rs6670899	1	ENSG00000229747	37674	intergenic	7.589	7	5	15	0	0	1
1:199949274:C:T	rs35094784	1	199949274	T	C	0.2604	NA	0.989049	rs12035139	1	RNU6-716P	28359	intergenic	2.579	7	5	15	0	1	1
1:199951850:A:G	rs12035139	1	199951850	A	G	0.2624	5.558e-09	1	rs12035139	1	RNU6-716P	25783	intergenic	1.713	6	5	15	0	1	1
1:199960481:G:T	rs12038753	1	199960481	T	G	0.2594	7.394e-09	0.983638	rs12035139	1	RNU6-716P	17152	intergenic	1.258	6	14	15	0	1	1
1:199965168:A:G	rs10919791	1	199965168	A	G	0.2247	4.034e-07	0.802541	rs12035139	1	RNU6-716P	12465	intergenic	0.113	6	7	15	0	0	1
1:199990687:G:T	rs28698778	1	199990687	G	T	0.2266	7.166e-07	0.78116	rs12035139	1	NR5A2	6043	intergenic	19.07	2b	2	14	1	0	1
1:200000125:A:G	rs3790854	1	200000125	G	A	0.2624	8.706e-09	0.967204	rs12035139	1	NR5A2	0	intronic	0.645	5	1	13	1	0	0
1:200001547:A:G	rs12030331	1	200001547	A	G	0.2614	8.141e-09	0.951324	rs12035139	1	NR5A2	0	intronic	8.531	5	1	13	1	0	0
1:200005193:C:G	rs3790850	1	200005193	G	C	0.2634	1.434e-08	0.919496	rs12035139	1	NR5A2	0	intronic	7.927	4	1	12	1	0	0
1:200006111:A:C	rs3790848	1	200006111	A	C	0.2396	5.631e-06	0.808955	rs12035139	1	NR5A2	0	intronic	6.112	NA	2	13	1	0	0
1:200006217:G:T	rs3790847	1	200006217	T	G	0.2624	8.743e-08	0.89474	rs12035139	1	NR5A2	0	intronic	6.296	NA	2	13	1	0	0
1:200006861:C:T	rs3790845	1	200006861	T	C	0.2614	1.123e-07	0.899238	rs12035139	1	NR5A2	0	intronic	2.989	NA	5	13	1	0	0
1:200007432:A:G	rs3790844	1	200007432	G	A	0.2396	6.43e-06	0.808955	rs12035139	1	NR5A2	0	intronic	12.58	NA	1	13	1	0	0
1:200008337:A:G	rs61486545	1	200008337	A	G	0.2594	1.913e-07	0.88904	rs12035139	1	NR5A2	0	intronic	14.58	4	1	11	1	0	0
1:200010824:C:T	rs3790843	1	200010824	T	C	0.2972	2.722e-05	0.710847	rs12035139	1	NR5A2	0	intronic	10.69	NA	1	13	1	0	0
8:25243213:A:G	rs34068702	8	25243213	G	A	0.2922	5.643e-07	0.805191	rs13261573	2	DOCK5	0	intronic	1.742	4	4	5	1	0	0
8:25245432:A:G	rs931875	8	25245432	A	G	0.2674	2.084e-10	0.922604	rs13261573	2	DOCK5	0	intronic	3.666	7	4	5	1	1	0
8:25247181:A:G	rs4872310	8	25247181	A	G	0.2535	1.559e-10	0.995059	rs13261573	2	DOCK5	0	intronic	3.635	7	4	4	1	1	0
8:25248615:A:G	rs13261573	8	25248615	A	G	0.2545	1.163e-10	1	rs13261573	2	DOCK5	0	intronic	0.675	7	4	4	1	1	0
8:25255017:A:C	rs12675289	8	25255017	C	A	0.2704	1.819e-10	0.92795	rs13261573	2	DOCK5	0	intronic	2.445	6	4	5	1	1	0
8:25263294:G:T	rs61490611	8	25263294	G	T	0.2624	2.167e-10	0.889008	rs13261573	2	DOCK5	0	intronic	9.017	6	4	5	1	0	0
8:25267103:A:G	rs4871939	8	25267103	A	G	0.2465	1.381e-10	0.961185	rs13261573	2	DOCK5	0	intronic	13.11	5	4	4	1	1	0
8:25269102:A:C	rs1506869	8	25269102	A	C	0.2614	2.683e-10	0.89344	rs13261573	2	DOCK5	0	UTR3	6.576	NA	4	4	1	0	0
8:25280800:C:G	rs6185	8	25280800	G	C	0.2425	2.021e-10	0.942505	rs13261573	2	GNRH1	0	exonic	11.54	7	4	4	1	1	1
8:25311269:A:G	rs17053711	8	25311269	A	G	0.2634	1.245e-10	0.858516	rs13261573	2	KCTD9	0	intronic	3.29	5	4	5	1	1	1
8:25320594:C:T	rs12675625	8	25320594	C	T	0.2485	2.383e-08	0.727544	rs13261573	2	CDCA2	0	intronic	6.057	7	4	15	1	0	1
8:25321845:A:T	rs35698191	8	25321845	A	T	0.2485	2.432e-08	0.727544	rs13261573	2	CDCA2	0	intronic	5.826	7	4	15	1	0	1
8:25389631:A:G	rs10098571	8	25389631	A	G	0.2584	1.491e-06	0.649198	rs13261573	2	CDCA2	24195	intergenic	0.345	6	14	15	0	1	1
11:2116686:C:G	rs10840343	11	2116686	G	C	0.328	4.992e-07	0.797714	rs11042596	3	IGF2	33656	intergenic	0.707	5	2	15	0	1	1
11:2117403:A:G	rs11042594	11	2117403	A	G	0.327	3.774e-07	0.794206	rs11042596	3	IGF2	32939	intergenic	4.611	5	2	15	0	1	1
11:2118860:G:T	rs11042596	11	2118860	T	G	0.3807	4.526e-08	1	rs11042596	3	IGF2	31482	intergenic	5.081	2b	1	7	0	1	1
11:2121817:A:G	rs11042607	11	2121817	A	G	0.3211	7.762e-07	0.751217	rs11042596	3	IGF2	28525	intergenic	6.414	4	5	15	0	1	0
11:2122284:C:G	rs4483573	11	2122284	C	G	0.3241	2.505e-06	0.753348	rs11042596	3	IGF2	28058	intergenic	1.362	4	2	15	0	1	0
11:2122617:C:T	rs7933888	11	2122617	T	C	0.3221	2.554e-06	0.754675	rs11042596	3	IGF2	27725	intergenic	1.143	5	5	15	0	1	0
11:2123408:A:G	rs4438011	11	2123408	A	G	0.326	NA	0.752104	rs11042596	3	IGF2	26934	intergenic	1.722	NA	5	15	0	1	0
11:2124463:A:C	rs11042626	11	2124463	A	C	0.3111	1.309e-05	0.721753	rs11042596	3	IGF2	25879	intergenic	4.424	5	2	15	0	1	0
11:2126229:A:G	rs4601751	11	2126229	A	G	0.3211	1.255e-06	0.759521	rs11042596	3	IGF2	24113	intergenic	1.825	NA	2	15	0	1	0
11:2128685:A:C	rs10770094	11	2128685	A	C	0.3231	1.156e-06	0.749852	rs11042596	3	IGF2	21657	intergenic	1.803	2b	5	15	0	1	0
11:2130454:A:G	rs10840371	11	2130454	A	G	0.3231	9.331e-07	0.749852	rs11042596	3	IGF2	19888	intergenic	3.259	5	5	15	0	1	0
11:2130838:G:T	rs10770098	11	2130838	T	G	0.3221	1.697e-06	0.73871	rs11042596	3	IGF2	19504	intergenic	NA	2b	2	15	0	1	0
11:2135590:A:C	rs4930039	11	2135590	A	C	0.3221	3.718e-07	0.716718	rs11042596	3	IGF2	14752	intergenic	0.762	5	5	15	0	1	0
11:2136605:A:G	rs868330	11	2136605	A	G	0.3201	2.533e-07	0.711252	rs11042596	3	IGF2	13737	intergenic	5.398	5	5	15	0	1	0
11:2136794:A:G	rs868331	11	2136794	A	G	0.3201	2.92e-07	0.711252	rs11042596	3	IGF2	13548	intergenic	3.75	5	5	15	0	1	0
11:2138139:A:G	rs6578985	11	2138139	A	G	0.3191	2.948e-07	0.707746	rs11042596	3	IGF2	12203	intergenic	1.237	1f	5	9	0	1	0
11:2138152:A:G	rs6578986	11	2138152	A	G	0.3201	2.627e-07	0.702994	rs11042596	3	IGF2	12190	intergenic	0.118	1d	5	9	0	1	0
11:2140255:A:G	rs7115054	11	2140255	A	G	0.3211	2.216e-07	0.714774	rs11042596	3	IGF2	10087	intergenic	2	1f	5	14	0	1	0
11:2140929:C:T	rs11042699	11	2140929	T	C	0.3211	2.376e-07	0.714774	rs11042596	3	IGF2	9413	intergenic	0.579	5	5	14	1	1	0
11:2141586:C:T	rs6578987	11	2141586	C	T	0.3211	2.362e-07	0.714774	rs11042596	3	IGF2	8756	intergenic	1.481	1f	5	14	1	1	0
11:2144411:C:T	rs78299129	11	2144411	T	C	0.3201	NA	0.711252	rs11042596	3	IGF2	5931	intergenic	NA	5	5	14	1	1	0
11:2145223:C:T	rs7480196	11	2145223	T	C	0.3221	4.263e-07	0.7109	rs11042596	3	IGF2	5119	intergenic	0.473	5	5	14	1	1	0
11:2145768:C:T	rs7113485	11	2145768	T	C	0.3221	3.094e-07	0.710061	rs11042596	3	IGF2	4574	intergenic	1.573	5	5	14	1	1	0
11:2146053:C:T	rs4929958	11	2146053	T	C	0.3221	2.843e-07	0.710061	rs11042596	3	IGF2	4289	intergenic	2.454	2b	5	14	1	1	0
11:2147337:A:G	rs11042736	11	2147337	A	G	0.3171	4.573e-08	0.693314	rs11042596	3	IGF2	3005	intergenic	1.09	5	5	14	1	1	0
11:2148157:C:T	rs28574682	11	2148157	C	T	0.3221	9.493e-07	0.710061	rs11042596	3	IGF2	2185	intergenic	NA	5	5	14	1	1	0
11:2148166:C:G	rs62650851	11	2148166	C	G	0.3221	7.145e-07	0.710061	rs11042596	3	IGF2	2176	intergenic	1.323	5	5	14	1	1	0
11:2148855:A:G	rs11042738	11	2148855	A	G	0.3221	7.391e-07	0.710061	rs11042596	3	IGF2	1487	intergenic	6.917	5	5	14	1	1	0
11:2148896:G:T	rs4261262	11	2148896	G	T	0.3221	7.352e-07	0.710061	rs11042596	3	IGF2	1446	intergenic	5.65	NA	5	14	1	1	0
11:2149625:C:T	rs7107701	11	2149625	T	C	0.3221	7.757e-07	0.710061	rs11042596	3	IGF2:ENSG00000240801	0	downstream:downstream	0.52	4	5	14	1	1	0
11:2150304:C:T	rs10743134	11	2150304	T	C	0.3221	8.183e-07	0.710061	rs11042596	3	ENSG00000240801:IGF2	0	downstream:downstream	0.622	2b	5	14	1	1	0
11:2150444:C:T	rs2585	11	2150444	T	C	0.3211	1.295e-06	0.714774	rs11042596	3	ENSG00000240801	0	ncRNA_exonic	2.944	1f	4	14	1	1	0
11:2152541:C:G	rs3168310	11	2152541	C	G	0.3241	2.666e-06	0.681655	rs11042596	3	IGF2	0	UTR3	NA	4	4	14	1	1	0
11:2153634:C:T	rs680	11	2153634	T	C	0.3181	2.656e-06	0.642918	rs11042596	3	IGF2	0	UTR3	3.751	NA	4	14	1	1	0
11:30125619:C:G	rs11030946	11	30125619	C	G	0.1441	1.014e-17	1	rs11030946	4	ENSG00000254532	19729	intergenic	0.302	6	9	15	0	1	1
11:30145730:C:T	rs1436098	11	30145730	T	C	0.4225	1.569e-12	0.828427	rs3847633	4	ENSG00000254532	39840	intergenic	0.445	7	5	15	0	1	1
11:30146230:C:T	rs11030958	11	30146230	C	T	0.4225	1.625e-12	0.828427	rs3847633	4	ENSG00000254532	40340	intergenic	1.16	6	5	15	0	1	1
11:30146407:C:T	rs1436099	11	30146407	T	C	0.4225	1.158e-12	0.828427	rs3847633	4	ENSG00000254532	40517	intergenic	2.634	7	5	15	0	1	1
11:30147285:A:C	rs4923621	11	30147285	A	C	0.4185	1.192e-12	0.819383	rs3847633	4	ENSG00000254532	41395	intergenic	3.408	4	7	15	0	1	1
11:30147515:C:T	rs4923622	11	30147515	C	T	0.4225	1.577e-12	0.828427	rs3847633	4	ENSG00000255288	41195	intergenic	2.575	6	7	15	0	1	1
11:30147562:C:T	rs4923623	11	30147562	T	C	0.4215	1.171e-12	0.831385	rs3847633	4	ENSG00000255288	41148	intergenic	0.851	7	7	15	0	1	1
11:30148871:C:T	rs979210	11	30148871	C	T	0.4205	1.256e-12	0.820834	rs3847633	4	ENSG00000255288	39839	intergenic	2.32	7	5	15	0	1	1
11:30149602:C:G	rs892950	11	30149602	G	C	0.4215	1.199e-12	0.831385	rs3847633	4	ENSG00000255288	39108	intergenic	0.86	7	5	15	0	1	1
11:30150000:A:G	rs892951	11	30150000	A	G	0.4215	1.188e-12	0.831385	rs3847633	4	ENSG00000255288	38710	intergenic	5.056	4	5	15	0	1	1
11:30151117:C:T	rs892952	11	30151117	T	C	0.4215	1.196e-12	0.831385	rs3847633	4	ENSG00000255288	37593	intergenic	14.15	5	7	15	0	1	1
11:30151206:C:CA	rs5790795	11	30151206	CA	C	0.4523	NA	0.721225	rs3847633	4	ENSG00000255288	37503	intergenic	NA	NA	7	15	0	0	1
11:30151444:C:T	rs12800683	11	30151444	T	C	0.4215	1.333e-12	0.831385	rs3847633	4	ENSG00000255288	37266	intergenic	5.307	5	5	15	0	1	1
11:30152078:A:G	rs1369811	11	30152078	G	A	0.4225	1.133e-12	0.829079	rs3847633	4	ENSG00000255288	36632	intergenic	3.842	6	5	15	0	1	1
11:30152594:A:G	rs7935077	11	30152594	A	G	0.4215	1.11e-12	0.831385	rs3847633	4	ENSG00000255288	36116	intergenic	2.228	5	5	15	0	1	1
11:30153348:A:C	rs1865731	11	30153348	C	A	0.4215	1.108e-12	0.831385	rs3847633	4	ENSG00000255288	35362	intergenic	1.244	4	5	15	0	1	1
11:30154037:C:T	rs11030960	11	30154037	C	T	0.4215	1.093e-12	0.831385	rs3847633	4	ENSG00000255288	34673	intergenic	3.459	4	5	15	0	1	1
11:30154407:C:G	rs10835617	11	30154407	G	C	0.4215	1.108e-12	0.831385	rs3847633	4	ENSG00000255288	34303	intergenic	NA	5	5	15	0	1	1
11:30154477:A:G	rs35078732	11	30154477	G	A	0.4165	6.833e-13	0.811255	rs3847633	4	ENSG00000255288	34233	intergenic	5.784	5	5	15	0	1	1
11:30154609:C:T	rs11030961	11	30154609	T	C	0.4215	1.108e-12	0.831385	rs3847633	4	ENSG00000255288	34101	intergenic	3.604	6	5	15	0	1	1
11:30154930:C:T	rs11030962	11	30154930	C	T	0.4215	1.109e-12	0.831385	rs3847633	4	ENSG00000255288	33780	intergenic	4.024	6	5	15	0	1	1
11:30155086:C:T	rs17694317	11	30155086	C	T	0.4215	1.104e-12	0.831385	rs3847633	4	ENSG00000255288	33624	intergenic	2.847	5	5	15	0	1	1
11:30155294:A:G	rs597235	11	30155294	A	G	0.4225	9.357e-13	0.828427	rs3847633	4	ENSG00000255288	33416	intergenic	3.821	5	5	15	0	1	1
11:30155490:A:C	rs2117911	11	30155490	C	A	0.4215	1.105e-12	0.831385	rs3847633	4	ENSG00000255288	33220	intergenic	NA	7	5	15	0	1	1
11:30155829:C:T	rs10835618	11	30155829	T	C	0.4215	1.104e-12	0.831385	rs3847633	4	ENSG00000255288	32881	intergenic	3.801	7	5	15	0	1	1
11:30156019:G:T	rs1561088	11	30156019	G	T	0.4046	1.68e-12	0.755758	rs3847633	4	ENSG00000255288	32691	intergenic	4.663	6	7	15	0	1	1
11:30156039:A:T	rs1561089	11	30156039	T	A	0.4046	1.68e-12	0.755758	rs3847633	4	ENSG00000255288	32671	intergenic	3.025	7	7	15	0	1	1
11:30156168:C:T	rs1561090	11	30156168	C	T	0.4046	1.721e-12	0.755758	rs3847633	4	ENSG00000255288	32542	intergenic	NA	7	7	15	0	1	1
11:30156631:C:G	rs12362720	11	30156631	C	G	0.4085	1.684e-12	0.784593	rs3847633	4	ENSG00000255288	32079	intergenic	NA	7	9	15	0	1	1
11:30157917:C:T	rs2082917	11	30157917	C	T	0.4215	9.84e-13	0.831385	rs3847633	4	ENSG00000255288	30793	intergenic	1.45	7	9	15	0	1	1
11:30158498:C:T	rs12290734	11	30158498	C	T	0.4215	1.113e-12	0.831385	rs3847633	4	ENSG00000255288	30212	intergenic	2.698	6	14	15	0	1	1
11:30158828:A:G	rs12270725	11	30158828	G	A	0.4215	1.113e-12	0.831385	rs3847633	4	ENSG00000255288	29882	intergenic	1.092	6	14	15	0	1	1
11:30158907:C:T	rs12290971	11	30158907	C	T	0.4225	1.225e-12	0.829079	rs3847633	4	ENSG00000255288	29803	intergenic	2.126	7	14	15	0	1	1
11:30158908:A:G	rs12284112	11	30158908	A	G	0.4225	1.113e-12	0.829079	rs3847633	4	ENSG00000255288	29802	intergenic	2.873	7	14	15	0	1	1
11:30159305:C:T	rs12796113	11	30159305	C	T	0.4215	1.113e-12	0.831385	rs3847633	4	ENSG00000255288	29405	intergenic	0.721	6	14	15	0	1	1
11:30159379:C:T	rs12794770	11	30159379	T	C	0.4215	1.113e-12	0.831385	rs3847633	4	ENSG00000255288	29331	intergenic	2.248	7	14	15	0	1	1
11:30159382:C:T	rs12796334	11	30159382	C	T	0.4215	1.114e-12	0.831385	rs3847633	4	ENSG00000255288	29328	intergenic	0.375	7	14	15	0	1	1
11:30159427:A:G	rs12795156	11	30159427	A	G	0.4215	1.091e-12	0.831385	rs3847633	4	ENSG00000255288	29283	intergenic	3.686	7	14	15	0	1	1
11:30159584:A:G	rs34086240	11	30159584	A	G	0.4215	1.06e-12	0.831385	rs3847633	4	ENSG00000255288	29126	intergenic	2.413	7	14	15	0	1	1
11:30160204:A:G	rs12801198	11	30160204	G	A	0.4215	1.097e-12	0.831385	rs3847633	4	ENSG00000255288	28506	intergenic	3.849	7	14	15	0	1	1
11:30160548:A:G	rs3847631	11	30160548	G	A	0.4185	8.658e-13	0.819383	rs3847633	4	ENSG00000255288	28162	intergenic	3.888	7	14	15	0	1	1
11:30160793:C:T	rs3847632	11	30160793	C	T	0.4225	1.505e-12	0.829079	rs3847633	4	ENSG00000255288	27917	intergenic	10.16	7	14	15	0	1	1
11:30160801:C:T	rs3886880	11	30160801	T	C	0.4225	1.575e-12	0.829079	rs3847633	4	ENSG00000255288	27909	intergenic	6.525	7	14	15	0	1	1
11:30160908:A:G	rs12802602	11	30160908	G	A	0.4215	1.097e-12	0.831385	rs3847633	4	ENSG00000255288	27802	intergenic	2.128	7	14	15	0	1	1
11:30161164:C:T	rs4285851	11	30161164	T	C	0.4195	8.655e-13	0.817087	rs3847633	4	ENSG00000255288	27546	intergenic	0.262	7	14	15	0	1	1
11:30161444:C:CT	rs531488997	11	30161444	CT	C	0.4185	0.04905	0.790435	rs3847633	4	ENSG00000255288	27266	intergenic	NA	NA	14	15	0	1	1
11:30162018:A:T	rs12785501	11	30162018	A	T	0.4165	NA	0.811255	rs3847633	4	ENSG00000255288	26692	intergenic	0.076	7	14	15	0	1	1
11:30162194:A:C	rs12790814	11	30162194	A	C	0.4215	9.839e-13	0.831385	rs3847633	4	ENSG00000255288	26516	intergenic	1.521	7	14	15	0	1	1
11:30162222:A:T	rs12792185	11	30162222	A	T	0.4215	9.958e-13	0.831385	rs3847633	4	ENSG00000255288	26488	intergenic	5.883	6	14	15	0	1	1
11:30162744:A:G	rs72884326	11	30162744	G	A	0.4215	9.128e-13	0.831385	rs3847633	4	ENSG00000255288	25966	intergenic	2.84	7	14	15	0	1	1
11:30162775:A:C	rs78026352	11	30162775	C	A	0.4215	8.674e-13	0.831385	rs3847633	4	ENSG00000255288	25935	intergenic	3.54	6	14	15	0	1	1
11:30162984:A:G	rs12291589	11	30162984	A	G	0.3738	3.015e-14	1	rs3847633	4	ENSG00000255288	25726	intergenic	3.438	7	14	15	0	1	1
11:30163013:C:T	rs12272116	11	30163013	C	T	0.3738	3.033e-14	1	rs3847633	4	ENSG00000255288	25697	intergenic	1.453	6	14	15	0	1	1
11:30163183:A:T	rs11030966	11	30163183	T	A	0.3738	2.981e-14	1	rs3847633	4	ENSG00000255288	25527	intergenic	2.916	6	14	15	0	1	1
11:30163968:A:G	rs10835620	11	30163968	A	G	0.3738	2.99e-14	1	rs3847633	4	ENSG00000255288	24742	intergenic	2.678	7	14	15	0	1	1
11:30164732:A:G	rs10835621	11	30164732	G	A	0.3738	2.707e-14	1	rs3847633	4	ENSG00000255288	23978	intergenic	9.321	4	7	15	0	1	1
11:30165272:C:T	rs1819675	11	30165272	T	C	0.3738	2.993e-14	1	rs3847633	4	ENSG00000255288	23438	intergenic	3.848	NA	14	15	0	1	1
11:30165706:C:T	rs7101406	11	30165706	C	T	0.3708	2.182e-14	0.988849	rs3847633	4	ENSG00000255288	23004	intergenic	1.553	6	14	15	0	1	1
11:30165710:A:G	rs475305	11	30165710	G	A	0.3748	3.615e-14	0.996262	rs3847633	4	ENSG00000255288	23000	intergenic	2.799	NA	14	15	0	1	1
11:30165896:C:T	rs930321	11	30165896	C	T	0.3708	3.266e-14	0.988829	rs3847633	4	ENSG00000255288	22814	intergenic	1.918	NA	14	15	0	1	1
11:30166109:C:T	rs930320	11	30166109	C	T	0.3738	2.587e-14	1	rs3847633	4	ENSG00000255288	22601	intergenic	1.607	NA	14	15	0	1	1
11:30166240:C:T	rs1898174	11	30166240	T	C	0.3738	2.657e-14	1	rs3847633	4	ENSG00000255288	22470	intergenic	21.8	NA	14	15	0	1	1
11:30166391:A:G	rs637542	11	30166391	G	A	0.3738	1.373e-14	0.992522	rs3847633	4	ENSG00000255288	22319	intergenic	2.398	NA	14	15	0	1	1
11:30166397:A:G	rs10835622	11	30166397	A	G	0.3728	1.436e-14	0.996269	rs3847633	4	ENSG00000255288	22313	intergenic	4.255	7	14	15	0	1	1
11:30166452:G:T	rs10835623	11	30166452	G	T	0.333	NA	0.854428	rs3847633	4	ENSG00000255288	22258	intergenic	0.219	6	14	15	0	0	1
11:30166456:G:T	rs559174249	11	30166456	G	T	0.3191	NA	0.818408	rs3847633	4	ENSG00000255288	22254	intergenic	0.71	NA	14	15	0	0	1
11:30166459:C:T	rs58081465	11	30166459	T	C	0.3111	NA	0.795554	rs3847633	4	ENSG00000255288	22251	intergenic	0.863	6	14	15	0	0	1
11:30166464:G:T	rs60089941	11	30166464	G	T	0.3439	NA	0.896582	rs3847633	4	ENSG00000255288	22246	intergenic	0.205	6	14	15	0	0	1
11:30166628:C:T	rs10835624	11	30166628	C	T	0.3738	3.061e-14	1	rs3847633	4	ENSG00000255288	22082	intergenic	0.606	7	14	15	0	1	1
11:30167113:G:T	rs11030968	11	30167113	G	T	0.3738	2.983e-14	1	rs3847633	4	ENSG00000255288	21597	intergenic	7.694	7	14	15	0	1	1
11:30167121:A:G	rs11030969	11	30167121	A	G	0.3738	2.983e-14	1	rs3847633	4	ENSG00000255288	21589	intergenic	1.962	7	14	15	0	1	1
11:30167587:G:T	rs2460713	11	30167587	T	G	0.3708	2.279e-14	0.988849	rs3847633	4	ENSG00000255288	21123	intergenic	7.045	NA	14	15	0	1	1
11:30167835:C:T	rs11030970	11	30167835	T	C	0.3738	2.979e-14	1	rs3847633	4	ENSG00000255288	20875	intergenic	0.795	7	13	15	0	1	1
11:30168320:A:T	rs11030971	11	30168320	T	A	0.3728	2.909e-14	0.996269	rs3847633	4	ENSG00000255288	20390	intergenic	NA	6	13	15	0	1	1
11:30168564:A:C	rs11030972	11	30168564	C	A	0.3738	2.695e-14	1	rs3847633	4	ENSG00000255288	20146	intergenic	0.614	6	13	15	0	1	1
11:30168745:A:C	rs11030973	11	30168745	A	C	0.3569	3.646e-14	0.931118	rs3847633	4	ENSG00000255288	19965	intergenic	0.487	7	9	15	0	1	1
11:30168871:C:T	rs4337008	11	30168871	T	C	0.3738	2.977e-14	1	rs3847633	4	ENSG00000255288	19839	intergenic	4.133	5	9	15	0	1	1
11:30169198:C:T	rs3858477	11	30169198	T	C	0.3738	2.977e-14	1	rs3847633	4	ENSG00000255288	19512	intergenic	0.635	NA	9	15	0	1	1
11:30169574:C:T	rs11030974	11	30169574	C	T	0.3738	2.647e-14	1	rs3847633	4	ENSG00000255288	19136	intergenic	NA	7	9	15	0	1	1
11:30169761:A:C	rs10835625	11	30169761	A	C	0.3549	3.653e-14	0.924197	rs3847633	4	ENSG00000255288	18949	intergenic	1.74	7	9	15	0	1	1
11:30169856:A:G	rs663173	11	30169856	A	G	0.3748	2.285e-14	0.996262	rs3847633	4	ENSG00000255288	18854	intergenic	1.643	7	9	15	0	1	1
11:30169998:C:T	rs7129554	11	30169998	C	T	0.3738	4.723e-14	1	rs3847633	4	ENSG00000255288	18712	intergenic	2.948	7	9	15	0	1	1
11:30170152:C:T	rs588929	11	30170152	T	C	0.3748	2.529e-14	0.996262	rs3847633	4	ENSG00000255288	18558	intergenic	1.728	6	9	15	0	1	1
11:30170254:C:T	rs3858478	11	30170254	T	C	0.3738	2.95e-14	1	rs3847633	4	ENSG00000255288	18456	intergenic	1.36	7	9	15	0	1	1
11:30170373:C:T	rs3908935	11	30170373	C	T	0.3738	2.66e-14	1	rs3847633	4	ENSG00000255288	18337	intergenic	0.812	7	9	15	0	1	1
11:30170837:A:G	rs7114540	11	30170837	G	A	0.3738	3.114e-14	1	rs3847633	4	ENSG00000255288	17873	intergenic	1.907	7	9	15	0	1	1
11:30171174:C:G	rs3847633	11	30171174	G	C	0.3738	1.904e-17	1	rs3847633	4	ENSG00000255288	17536	intergenic	0.252	7	9	15	0	1	1
11:30171594:G:T	rs3847634	11	30171594	T	G	0.3499	2.056e-14	0.90723	rs3847633	4	ENSG00000255288	17116	intergenic	0.713	7	7	15	0	1	1
11:30171615:A:T	rs3847635	11	30171615	T	A	0.3738	2.818e-14	1	rs3847633	4	ENSG00000255288	17095	intergenic	2.155	6	7	15	0	1	1
11:30172345:C:CTTAT	rs112096222	11	30172345	C	CTTAT	0.3678	NA	0.970327	rs3847633	4	ENSG00000255288	16365	intergenic	NA	NA	7	15	0	1	1
11:30172579:A:G	rs1890825	11	30172579	A	G	0.3718	4.667e-14	0.992568	rs3847633	4	ENSG00000255288	16131	intergenic	0.189	7	7	15	0	1	1
11:30172916:A:C	rs1890826	11	30172916	C	A	0.3738	2.796e-14	1	rs3847633	4	ENSG00000255288	15794	intergenic	4.658	5	7	15	0	1	1
11:30173187:C:T	rs12282309	11	30173187	C	T	0.3738	2.827e-14	1	rs3847633	4	ENSG00000255288	15523	intergenic	3.336	6	7	15	0	1	1
11:30173317:C:T	rs7948109	11	30173317	T	C	0.3738	2.795e-14	1	rs3847633	4	ENSG00000255288	15393	intergenic	0.719	7	5	15	0	1	1
11:30173963:C:T	rs10835626	11	30173963	C	T	0.3738	2.793e-14	1	rs3847633	4	ENSG00000255288	14747	intergenic	2.735	6	5	15	0	1	1
11:30173987:G:T	rs10835627	11	30173987	T	G	0.3738	2.795e-14	1	rs3847633	4	ENSG00000255288	14723	intergenic	0.503	6	5	15	0	1	1
11:30174019:G:T	rs10835628	11	30174019	T	G	0.3738	2.793e-14	1	rs3847633	4	ENSG00000255288	14691	intergenic	0.462	7	5	15	0	1	1
11:30174370:C:T	rs10501124	11	30174370	T	C	0.3738	2.795e-14	1	rs3847633	4	ENSG00000255288	14340	intergenic	2.353	7	5	15	0	1	1
11:30174438:C:T	rs10835629	11	30174438	T	C	0.3738	2.607e-14	1	rs3847633	4	ENSG00000255288	14272	intergenic	0.612	6	5	15	0	1	1
11:30174641:T:TA	rs539708118	11	30174641	T	TA	0.3718	NA	0.992541	rs3847633	4	ENSG00000255288	14069	intergenic	NA	NA	5	15	0	1	1
11:30174667:C:T	rs10501125	11	30174667	C	T	0.3708	2.131e-14	0.988849	rs3847633	4	ENSG00000255288	14043	intergenic	0.976	5	5	15	0	1	1
11:30174965:A:C	rs6484476	11	30174965	A	C	0.3738	2.223e-14	1	rs3847633	4	ENSG00000255288	13745	intergenic	2.355	6	5	15	0	1	1
11:30175586:C:CAA	rs386373482	11	30175586	CAA	C	0.3857	NA	0.948827	rs3847633	4	ENSG00000255288	13122	intergenic	4.65	NA	5	15	0	0	1
11:30175706:C:T	rs2226016	11	30175706	T	C	0.3708	2.313e-14	0.988849	rs3847633	4	ENSG00000255288	13004	intergenic	0.05	NA	5	15	0	1	1
11:30175950:C:G	rs11030977	11	30175950	C	G	0.3738	3.009e-14	1	rs3847633	4	ENSG00000255288	12760	intergenic	0.23	7	5	15	0	1	1
11:30176085:A:T	rs4512795	11	30176085	A	T	0.3738	3.021e-14	1	rs3847633	4	ENSG00000255288	12625	intergenic	4.976	5	5	15	0	1	1
11:30176106:A:G	rs2884134	11	30176106	A	G	0.3738	3.018e-14	1	rs3847633	4	ENSG00000255288	12604	intergenic	1.666	5	5	15	0	1	1
11:30176241:G:T	rs2226272	11	30176241	G	T	0.3738	3.006e-14	1	rs3847633	4	ENSG00000255288	12469	intergenic	1.191	7	7	15	0	1	1
11:30176743:C:T	rs1340033	11	30176743	C	T	0.3738	3.024e-14	1	rs3847633	4	ENSG00000255288	11967	intergenic	2.504	NA	1	15	0	1	1
11:30176794:A:T	rs1938315	11	30176794	T	A	0.3738	3.021e-14	1	rs3847633	4	ENSG00000255288	11916	intergenic	NA	7	1	15	0	1	1
11:30176879:C:T	rs1340032	11	30176879	C	T	0.3688	1.763e-14	0.981495	rs3847633	4	ENSG00000255288	11831	intergenic	4.493	NA	1	15	0	1	1
11:30177010:A:G	rs3858479	11	30177010	A	G	0.3708	2.304e-14	0.988849	rs3847633	4	ENSG00000255288	11700	intergenic	3.833	5	1	15	0	1	1
11:30177120:C:T	rs3858480	11	30177120	C	T	0.3748	2.99e-14	0.996283	rs3847633	4	ENSG00000255288	11590	intergenic	12.93	5	1	15	0	1	1
11:30177267:A:G	rs7113720	11	30177267	A	G	0.3738	2.987e-14	1	rs3847633	4	ENSG00000255288	11443	intergenic	3.46	5	1	15	0	1	1
11:30177817:C:T	rs3858481	11	30177817	T	C	0.3738	4.352e-14	1	rs3847633	4	ENSG00000255288	10893	intergenic	1.557	6	5	15	0	1	1
11:30177821:C:T	rs3858482	11	30177821	C	T	0.3738	3.901e-14	1	rs3847633	4	ENSG00000255288	10889	intergenic	1.564	6	5	15	0	1	1
11:30178098:A:AT	rs11289407	11	30178098	AT	A	0.3738	NA	1	rs3847633	4	ENSG00000255288	10611	intergenic	NA	NA	5	15	0	0	1
11:30178465:C:T	rs10835630	11	30178465	C	T	0.3738	3.132e-14	1	rs3847633	4	ENSG00000255288	10245	intergenic	1.323	5	5	15	0	1	1
11:30179203:C:T	rs12786317	11	30179203	T	C	0.3738	3.138e-14	1	rs3847633	4	ENSG00000255288	9507	intergenic	3.752	7	5	15	0	1	1
11:30179758:C:T	rs3847637	11	30179758	T	C	0.3738	3.138e-14	1	rs3847633	4	ENSG00000255288	8952	intergenic	1.603	7	5	15	0	1	1
11:30179949:A:G	rs3858484	11	30179949	G	A	0.3738	3.138e-14	1	rs3847633	4	ENSG00000255288	8761	intergenic	16.67	7	5	15	0	1	1
11:30180390:A:G	rs1361424	11	30180390	G	A	0.3757	2.938e-15	0.992569	rs3847633	4	ENSG00000255288	8320	intergenic	0.606	NA	5	15	0	1	1
11:30180424:C:CA	rs5790799	11	30180424	C	CA	0.3748	NA	0.988791	rs3847633	4	ENSG00000255288	8286	intergenic	NA	NA	5	15	0	1	1
11:30180671:C:G	rs1361423	11	30180671	G	C	0.3767	1.82e-15	0.988871	rs3847633	4	ENSG00000255288	8039	intergenic	4.052	6	5	15	0	1	1
11:30180685:C:T	rs1361422	11	30180685	C	T	0.3767	1.728e-15	0.988871	rs3847633	4	ENSG00000255288	8025	intergenic	4.338	NA	5	15	0	1	1
11:30181153:C:T	rs892949	11	30181153	T	C	0.3767	1.849e-15	0.988871	rs3847633	4	ENSG00000255288	7557	intergenic	3.072	NA	5	15	0	1	1
11:30181316:A:G	rs1808771	11	30181316	A	G	0.3767	1.819e-15	0.988871	rs3847633	4	ENSG00000255288	7394	intergenic	3.977	NA	5	15	0	1	1
11:30181386:T:TGGGA	rs574174719	11	30181386	T	TGGGA	0.3767	NA	0.988871	rs3847633	4	ENSG00000255288	7324	intergenic	NA	NA	5	15	0	0	1
11:30181651:G:T	rs12287556	11	30181651	G	T	0.3767	1.821e-15	0.988871	rs3847633	4	ENSG00000255288	7059	intergenic	7.07	7	5	15	0	1	1
11:30181671:A:T	rs12293737	11	30181671	T	A	0.3767	1.819e-15	0.988871	rs3847633	4	ENSG00000255288	7039	intergenic	0.301	6	5	15	0	1	1
11:30181778:A:G	rs11030982	11	30181778	G	A	0.3767	1.843e-15	0.988871	rs3847633	4	ENSG00000255288	6932	intergenic	0.459	6	5	15	0	1	1
11:30181901:C:CA	rs35378205	11	30181901	CA	C	0.3976	NA	0.855651	rs3847633	4	ENSG00000255288	6808	intergenic	NA	NA	5	15	0	0	1
11:30182068:C:T	rs1340030	11	30182068	C	T	0.3767	1.924e-15	0.988871	rs3847633	4	ENSG00000255288	6642	intergenic	3.505	NA	5	15	0	1	1
11:30182270:A:T	rs7112118	11	30182270	T	A	0.3767	1.831e-15	0.988871	rs3847633	4	ENSG00000255288	6440	intergenic	0.169	6	5	15	0	1	1
11:30182303:C:G	rs7112549	11	30182303	C	G	0.3767	1.781e-15	0.988871	rs3847633	4	ENSG00000255288	6407	intergenic	12.65	7	5	15	0	1	1
11:30182858:A:C	rs713143	11	30182858	A	C	0.3579	1.982e-15	0.912435	rs3847633	4	ENSG00000255288	5852	intergenic	4.459	NA	5	15	0	1	1
11:30183344:C:T	rs10835631	11	30183344	C	T	0.3767	1.82e-15	0.988871	rs3847633	4	ENSG00000255288	5366	intergenic	5.058	7	5	15	0	1	1
11:30183742:A:T	rs4922833	11	30183742	A	T	0.3757	1.638e-15	0.985076	rs3847633	4	ENSG00000255288	4968	intergenic	5.915	6	5	15	0	1	1
11:30183831:A:G	rs4922834	11	30183831	G	A	0.3767	1.827e-15	0.988871	rs3847633	4	ENSG00000255288	4879	intergenic	1.632	6	5	15	0	1	1
11:30184483:C:T	rs11030983	11	30184483	T	C	0.3767	1.856e-15	0.988871	rs3847633	4	ENSG00000255288	4227	intergenic	9.765	7	5	15	0	1	1
11:30184538:C:T	rs4396264	11	30184538	C	T	0.3767	1.828e-15	0.988871	rs3847633	4	ENSG00000255288	4172	intergenic	2.509	6	5	15	0	1	1
11:30184860:C:G	rs4313561	11	30184860	G	C	0.3767	1.828e-15	0.988871	rs3847633	4	ENSG00000255288	3850	intergenic	0.114	6	5	15	0	1	1
11:30185395:G:T	rs11030985	11	30185395	T	G	0.3748	1.379e-15	0.981347	rs3847633	4	ENSG00000255288	3315	intergenic	0.548	6	5	15	0	1	1
11:30185477:C:T	rs11030986	11	30185477	C	T	0.3748	1.379e-15	0.981347	rs3847633	4	ENSG00000255288	3233	intergenic	0.053	7	5	15	0	1	1
11:30185486:A:G	rs11030987	11	30185486	G	A	0.3767	1.822e-15	0.988871	rs3847633	4	ENSG00000255288	3224	intergenic	2.687	6	5	15	0	1	1
11:30185696:C:T	rs11030988	11	30185696	T	C	0.3748	1.354e-15	0.981347	rs3847633	4	ENSG00000255288	3014	intergenic	4.698	7	5	15	0	1	1
11:30185849:C:T	rs11030989	11	30185849	C	T	0.3738	1.033e-15	0.977649	rs3847633	4	ENSG00000255288	2861	intergenic	1.647	7	5	15	0	1	1
11:30185850:A:G	rs72885907	11	30185850	A	G	0.3708	7.27e-16	0.966602	rs3847633	4	ENSG00000255288	2860	intergenic	3.012	7	5	15	0	1	1
11:30186511:C:T	rs1361421	11	30186511	T	C	0.3748	1.403e-15	0.981347	rs3847633	4	ENSG00000255288	2199	intergenic	2.196	NA	5	15	0	1	1
11:30186858:A:G	rs1819673	11	30186858	G	A	0.3748	1.365e-15	0.981347	rs3847633	4	ENSG00000255288	1852	intergenic	0.919	NA	5	15	0	1	1
11:30187044:C:T	rs7102959	11	30187044	T	C	0.3748	1.365e-15	0.981347	rs3847633	4	ENSG00000255288	1666	intergenic	3.18	5	5	15	0	1	1
11:30187216:C:T	rs552501	11	30187216	C	T	0.3757	1.262e-15	0.97764	rs3847633	4	ENSG00000255288	1494	intergenic	2.709	NA	5	15	0	1	1
11:30187828:A:G	rs12282113	11	30187828	A	G	0.3748	1.391e-15	0.981347	rs3847633	4	ENSG00000255288	0	upstream	0.865	7	5	15	0	1	1
11:30187905:G:T	rs12282163	11	30187905	T	G	0.3748	1.391e-15	0.981347	rs3847633	4	ENSG00000255288	0	upstream	11.91	7	5	15	0	1	1
11:30187958:A:C	rs12282076	11	30187958	A	C	0.3748	1.424e-15	0.981347	rs3847633	4	ENSG00000255288	0	upstream	1.322	5	5	15	0	1	1
11:30188285:C:G	rs7930471	11	30188285	C	G	0.3748	1.4e-15	0.981347	rs3847633	4	ENSG00000255288	0	upstream	0.534	7	5	15	0	1	1
11:30188505:C:T	rs7945546	11	30188505	C	T	0.3748	1.39e-15	0.981347	rs3847633	4	ENSG00000255288	0	upstream	7.512	7	5	15	0	1	1
11:30189761:A:G	rs17622950	11	30189761	G	A	0.3728	1.98e-16	0.97389	rs3847633	4	ENSG00000255288	0	downstream	4.486	5	5	15	0	1	1
11:30190076:A:G	rs1417016	11	30190076	G	A	0.3728	1.979e-16	0.97389	rs3847633	4	ENSG00000255288	1223	intergenic	3.401	NA	5	15	0	1	1
11:30190139:A:G	rs1417015	11	30190139	A	G	0.3738	1.98e-16	0.970157	rs3847633	4	ENSG00000255288	1286	intergenic	2.936	NA	5	15	0	1	1
11:30190813:G:T	rs10501121	11	30190813	G	T	0.3738	2.158e-16	0.970255	rs3847633	4	ENSG00000255288	1960	intergenic	1.293	6	5	15	0	1	1
11:30191237:G:T	rs7128357	11	30191237	T	G	0.3738	2.272e-16	0.970255	rs3847633	4	ENSG00000255288	2384	intergenic	0.23	5	5	15	0	1	1
11:30192151:C:T	rs10501122	11	30192151	C	T	0.3738	2.552e-16	0.970255	rs3847633	4	ENSG00000255288	3298	intergenic	4.31	6	5	15	0	1	1
11:30192333:C:T	rs11030991	11	30192333	T	C	0.3738	2.553e-16	0.970255	rs3847633	4	ENSG00000255288	3480	intergenic	0.904	7	5	15	0	1	1
11:30192962:C:T	rs12793581	11	30192962	C	T	0.3738	2.397e-16	0.970255	rs3847633	4	ENSG00000255288	4109	intergenic	1.946	6	5	15	0	1	1
11:30193060:A:G	rs623837	11	30193060	A	G	0.3767	2.724e-16	0.974039	rs3847633	4	ENSG00000255288	4207	intergenic	1.931	NA	5	15	0	1	1
11:30195542:G:T	rs4923626	11	30195542	G	T	0.3767	4.133e-16	0.966666	rs3847633	4	ENSG00000255288	6689	intergenic	3.084	6	7	15	0	1	1
11:30197429:A:G	rs11030992	11	30197429	A	G	0.3708	1.907e-16	0.959399	rs3847633	4	ENSG00000255288	8576	intergenic	8.372	7	9	15	0	1	1
11:30198439:C:T	rs11030993	11	30198439	C	T	0.3708	1.914e-16	0.959399	rs3847633	4	ENSG00000255288	9586	intergenic	12.07	6	9	15	0	1	1
11:30199020:C:T	rs10767832	11	30199020	T	C	0.3757	3.007e-16	0.970343	rs3847633	4	ENSG00000255288	10167	intergenic	0.005	7	9	9	0	1	1
11:30199688:A:C	rs7940816	11	30199688	C	A	0.3757	2.818e-16	0.970343	rs3847633	4	ENSG00000255288	10835	intergenic	1.168	7	9	9	0	1	1
11:30199907:A:C	rs7943867	11	30199907	C	A	0.3757	1.856e-15	0.970343	rs3847633	4	ENSG00000255288	11054	intergenic	1.146	7	9	9	0	1	1
11:30200473:A:G	rs7123331	11	30200473	A	G	0.3708	2.135e-16	0.951911	rs3847633	4	ENSG00000255288	11620	intergenic	1.035	5	9	15	0	1	1
11:30200751:C:T	rs7109221	11	30200751	C	T	0.3757	3.171e-16	0.970343	rs3847633	4	ENSG00000255288	11898	intergenic	1.33	7	9	15	0	1	1
11:30201790:C:T	rs7113525	11	30201790	T	C	0.3757	NA	0.970343	rs3847633	4	ENSG00000255288	12937	intergenic	0.111	6	9	15	0	1	1
11:30202285:A:G	rs11493214	11	30202285	A	G	0.3698	2.239e-16	0.955663	rs3847633	4	ENSG00000255288	13432	intergenic	3.979	6	9	15	0	1	1
11:30203286:T:TA	rs201618035	11	30203286	TA	T	0.3668	NA	0.944888	rs3847633	4	ENSG00000255288	14433	intergenic	5.05	NA	9	15	0	1	1
11:30203825:C:T	rs7943756	11	30203825	C	T	0.3757	2.876e-16	0.970343	rs3847633	4	ENSG00000255288	14972	intergenic	1.143	7	9	15	0	1	1
11:30205371:C:G	rs9735244	11	30205371	C	G	0.3569	3.952e-16	0.894484	rs3847633	4	ENSG00000255288	16518	intergenic	0.235	7	9	15	0	1	1
11:30206532:A:G	rs11030997	11	30206532	G	A	0.3698	2.304e-16	0.955663	rs3847633	4	ENSG00000255288	17679	intergenic	1.21	5	9	15	0	1	1
11:30207239:A:G	rs7122731	11	30207239	A	G	0.3698	2.075e-16	0.955663	rs3847633	4	ENSG00000255288	18386	intergenic	4.117	7	9	15	0	1	1
11:30207843:A:G	rs17623478	11	30207843	G	A	0.3738	1.658e-15	0.970378	rs3847633	4	ENSG00000255288	18990	intergenic	3.066	7	9	15	0	1	1
11:30208486:A:C	rs10835634	11	30208486	C	A	0.3728	1.375e-16	0.966607	rs3847633	4	ENSG00000255288	19633	intergenic	1.625	7	9	15	0	1	1
11:30208516:A:G	rs11030998	11	30208516	A	G	0.3688	8.365e-17	0.951942	rs3847633	4	ENSG00000255288	19663	intergenic	2.284	6	9	15	0	1	1
11:30215261:A:T	rs11031002	11	30215261	A	T	0.1213	1.132e-35	0.828875	rs11031006	4	ENSG00000255288	26408	intergenic	4.819	5	14	15	0	1	1
11:30225324:C:T	rs118175327	11	30225324	T	C	0.03579	4.347e-07	0.888384	rs140873431	4	FSHB	27239	intergenic	0.718	7	7	15	0	1	1
11:30226356:C:T	rs11031005	11	30226356	C	T	0.1402	4.531e-36	0.991951	rs11031006	4	FSHB	26207	intergenic	10.01	7	7	15	0	1	1
11:30226528:A:G	rs11031006	11	30226528	A	G	0.1412	3.591e-36	1	rs11031006	4	FSHB	26035	intergenic	22.6	6	5	15	0	1	1
11:30240178:A:C	rs11031010	11	30240178	A	C	0.1421	5.097e-32	0.827731	rs10835661	4	FSHB	12385	intergenic	4.295	7	7	15	0	1	1
11:30242287:C:T	rs74485684	11	30242287	C	T	0.161	4.512e-31	0.820987	rs11031006	4	FSHB	10276	intergenic	5.044	6	14	15	0	1	1
11:30252352:G:T	rs10835638	11	30252352	T	G	0.1431	2.793e-30	0.820212	rs10835661	4	FSHB	0	upstream	11.7	6	9	15	1	1	1
11:30260674:C:CAAA	rs554773965	11	30260674	CAAA	C	0.326	NA	0.608656	rs11031051	4	FSHB	3866	intergenic	5.059	NA	9	15	1	0	1
11:30261968:A:G	rs7951733	11	30261968	G	A	0.05169	7.646e-20	0.62051	rs80268871	4	FSHB	5160	intergenic	0.954	5	9	15	1	1	1
11:30296055:C:T	rs12364889	11	30296055	C	T	0.1421	5.649e-32	0.827731	rs10835661	4	FSHB	39247	intergenic	0.101	7	14	15	0	1	1
11:30305675:C:T	rs11031033	11	30305675	T	C	0.1421	1.306e-31	0.827731	rs10835661	4	ARL14EP	38923	intergenic	6.935	7	5	15	0	1	1
11:30306439:C:T	rs11031034	11	30306439	T	C	0.1421	1.555e-31	0.827731	rs10835661	4	ARL14EP	38159	intergenic	2.723	7	5	15	0	1	1
11:30306650:A:T	rs11031035	11	30306650	T	A	0.1421	1.568e-31	0.827731	rs10835661	4	ARL14EP	37948	intergenic	9.158	6	5	15	0	1	1
11:30307989:A:G	rs75525300	11	30307989	G	A	0.161	1.705e-30	0.820987	rs11031006	4	ARL14EP	36609	intergenic	4.073	5	5	15	0	1	1
11:30308159:C:T	rs4120817	11	30308159	T	C	0.1421	1.583e-31	0.827731	rs10835661	4	ARL14EP	36439	intergenic	0.568	NA	5	15	0	1	1
11:30309175:A:AT	rs201518807	11	30309175	A	AT	0.1421	NA	0.827731	rs10835661	4	ARL14EP	35423	intergenic	0.081	NA	5	15	0	0	1
11:30309827:C:T	rs10835644	11	30309827	T	C	0.1421	1.564e-31	0.827731	rs10835661	4	ARL14EP	34771	intergenic	1.797	6	5	15	0	1	1
11:30309869:C:T	rs10835645	11	30309869	T	C	0.1421	1.563e-31	0.827731	rs10835661	4	ARL14EP	34729	intergenic	3.281	7	5	15	0	1	1
11:30309905:C:T	rs10835646	11	30309905	T	C	0.1421	1.552e-31	0.827731	rs10835661	4	ARL14EP	34693	intergenic	3.834	7	5	15	0	1	1
11:30311493:A:G	rs7115854	11	30311493	G	A	0.3012	2.009e-08	0.852857	rs11031051	4	ARL14EP	33105	intergenic	6.522	6	5	15	0	1	1
11:30311964:C:G	rs11031037	11	30311964	C	G	0.3012	2.185e-08	0.852857	rs11031051	4	ARL14EP	32634	intergenic	0.328	5	5	15	0	1	1
11:30312187:A:G	rs12281078	11	30312187	G	A	0.1421	1.863e-31	0.827731	rs10835661	4	ARL14EP	32411	intergenic	5.41	5	5	15	0	1	1
11:30312239:C:T	rs12294258	11	30312239	T	C	0.1421	1.916e-31	0.827731	rs10835661	4	ARL14EP	32359	intergenic	9.779	7	5	15	0	1	1
11:30312421:G:GA	rs5790809	11	30312421	GA	G	0.3022	NA	0.848402	rs11031051	4	ARL14EP	32176	intergenic	NA	NA	8	15	0	1	1
11:30312891:A:C	rs1933341	11	30312891	A	C	0.3012	2.236e-08	0.852857	rs11031051	4	ARL14EP	31707	intergenic	0.873	NA	5	15	0	1	1
11:30314858:A:C	rs11031039	11	30314858	A	C	0.1421	1.879e-31	0.827731	rs10835661	4	ARL14EP	29740	intergenic	1.076	6	5	15	0	1	1
11:30315627:C:T	rs7102836	11	30315627	T	C	0.2823	1.415e-08	0.785405	rs11031051	4	ARL14EP	28971	intergenic	0.187	6	5	15	0	1	1
11:30315940:A:AAAAGCTAT	rs200295000	11	30315940	AAAAGCTAT	A	0.2813	NA	0.782522	rs11031051	4	ARL14EP	28658	intergenic	NA	NA	5	15	0	1	1
11:30316692:C:G	rs11827647	11	30316692	G	C	0.3012	2.139e-08	0.852857	rs11031051	4	ARL14EP	27906	intergenic	0.039	7	7	15	0	1	1
11:30316822:A:G	rs12278989	11	30316822	G	A	0.161	2.188e-30	0.820987	rs11031006	4	ARL14EP	27776	intergenic	2.914	7	7	15	0	1	1
11:30317733:G:T	rs11031040	11	30317733	G	T	0.161	2.192e-30	0.820987	rs11031006	4	ARL14EP	26865	intergenic	3.569	7	9	15	0	1	1
11:30318470:A:G	rs1933339	11	30318470	G	A	0.2823	1.371e-08	0.785405	rs11031051	4	ARL14EP	26128	intergenic	1.478	NA	9	15	0	1	1
11:30319008:G:GA	rs564036233	11	30319008	G	GA	0.166	NA	0.744869	rs11031006	4	ARL14EP	25590	intergenic	NA	NA	14	15	0	0	1
11:30319259:A:G	rs12271187	11	30319259	A	G	0.161	2.193e-30	0.820987	rs11031006	4	ARL14EP	25339	intergenic	0.364	7	9	15	0	1	1
11:30319433:A:G	rs12271300	11	30319433	A	G	0.161	2.155e-30	0.820987	rs11031006	4	ARL14EP	25165	intergenic	12.96	7	9	15	0	1	1
11:30325865:A:G	rs7123626	11	30325865	A	G	0.1421	1.808e-31	0.827731	rs10835661	4	ARL14EP	18733	intergenic	0.976	6	7	15	0	1	1
11:30327006:A:G	rs12361594	11	30327006	A	G	0.1421	1.553e-31	0.827731	rs10835661	4	ARL14EP	17592	intergenic	5.522	7	7	15	0	1	1
11:30327925:A:AT	rs369574340	11	30327925	AT	A	0.1451	NA	0.81988	rs10835661	4	ARL14EP	16672	intergenic	NA	NA	14	15	0	0	1
11:30329175:A:G	rs10835649	11	30329175	G	A	0.161	1.806e-30	0.820987	rs11031006	4	ARL14EP	15423	intergenic	0.653	7	14	15	0	1	1
11:30329232:A:C	rs1933337	11	30329232	A	C	0.2823	1.374e-08	0.785405	rs11031051	4	ARL14EP	15366	intergenic	NA	7	14	15	0	1	1
11:30329522:A:C	rs1933338	11	30329522	C	A	0.3012	2.133e-08	0.852857	rs11031051	4	ARL14EP	15076	intergenic	0.947	6	14	15	0	1	1
11:30329751:A:T	rs2225910	11	30329751	T	A	0.3012	2.133e-08	0.852857	rs11031051	4	ARL14EP	14847	intergenic	2.221	7	14	15	0	1	1
11:30331196:C:G	rs7947001	11	30331196	G	C	0.3012	2.132e-08	0.852857	rs11031051	4	ARL14EP	13402	intergenic	0.557	6	9	15	0	1	1
11:30331429:A:G	rs7947160	11	30331429	G	A	0.3012	2.128e-08	0.852857	rs11031051	4	ARL14EP	13169	intergenic	3.265	6	9	15	0	1	1
11:30332394:C:T	rs7130017	11	30332394	T	C	0.3002	2.197e-08	0.849185	rs11031051	4	ARL14EP	12204	intergenic	12.15	3a	7	15	0	1	1
11:30334223:C:T	rs1856142	11	30334223	T	C	0.2823	1.24e-08	0.785405	rs11031051	4	ARL14EP	10375	intergenic	2.788	NA	5	15	0	1	1
11:30335633:A:T	rs7950187	11	30335633	A	T	0.2823	1.218e-08	0.785405	rs11031051	4	ARL14EP	8965	intergenic	7.605	6	5	15	1	1	1
11:30335654:A:T	rs11031046	11	30335654	A	T	0.2823	1.337e-08	0.785405	rs11031051	4	ARL14EP	8944	intergenic	4.065	7	5	15	1	1	1
11:30335691:C:T	rs7950221	11	30335691	C	T	0.2823	1.357e-08	0.785405	rs11031051	4	ARL14EP	8907	intergenic	1.461	6	5	15	1	1	1
11:30336002:A:G	rs4071563	11	30336002	A	G	0.161	1.603e-30	0.820987	rs11031006	4	ARL14EP	8596	intergenic	0.575	7	5	15	1	1	1
11:30336425:A:T	rs3904780	11	30336425	T	A	0.2823	1.367e-08	0.785405	rs11031051	4	ARL14EP	8173	intergenic	0.636	2b	5	15	1	1	1
11:30337470:C:T	rs3904779	11	30337470	T	C	0.2823	1.367e-08	0.785405	rs11031051	4	ARL14EP	7128	intergenic	1.307	NA	7	15	1	1	1
11:30337523:C:T	rs11031047	11	30337523	T	C	0.161	1.733e-30	0.820987	rs11031006	4	ARL14EP	7075	intergenic	0.354	6	7	15	1	1	1
11:30338842:A:G	rs7947350	11	30338842	G	A	0.161	1.574e-30	0.820987	rs11031006	4	ARL14EP	5756	intergenic	1.309	2b	2	15	1	1	1
11:30339461:A:G	rs7929660	11	30339461	G	A	0.162	1.714e-30	0.815042	rs11031006	4	ARL14EP	5137	intergenic	0.889	7	5	15	1	1	1
11:30340362:C:T	rs4112796	11	30340362	C	T	0.2823	1.295e-08	0.785405	rs11031051	4	ARL14EP	4236	intergenic	3.573	6	5	15	1	1	1
11:30342150:A:G	rs12363824	11	30342150	A	G	0.161	1.747e-30	0.820987	rs11031006	4	ARL14EP	2448	intergenic	2.425	7	5	14	1	1	1
11:30342495:A:G	rs6484479	11	30342495	A	G	0.161	1.699e-30	0.820987	rs11031006	4	ARL14EP	2103	intergenic	2.076	7	5	14	1	1	1
11:30343757:C:T	rs3858429	11	30343757	T	C	0.161	2.142e-30	0.820987	rs11031006	4	ARL14EP	0	upstream	8.977	NA	1	14	1	1	1
11:30344591:C:T	rs4071558	11	30344591	T	C	0.161	2.855e-30	0.820987	rs11031006	4	ARL14EP	0	upstream	8.414	2b	1	1	1	1	1
11:30344725:C:T	rs4071559	11	30344725	T	C	0.161	3.025e-30	0.820987	rs11031006	4	ARL14EP	0	UTR5	8.71	4	1	1	1	1	1
11:30344883:C:G	rs11826681	11	30344883	C	G	0.2823	1.166e-08	0.785405	rs11031051	4	ARL14EP	0	intronic	6.376	1a	1	1	1	1	1
11:30346097:G:T	rs56340204	11	30346097	T	G	0.2833	1.938e-08	0.788309	rs11031051	4	ARL14EP	0	intronic	0.696	5	1	7	1	1	1
11:30347828:C:T	rs10835653	11	30347828	C	T	0.2823	1.564e-08	0.792305	rs11031051	4	ARL14EP	0	intronic	2.129	1f	2	5	1	1	1
11:30347927:A:G	rs10767838	11	30347927	G	A	0.2823	1.568e-08	0.792305	rs11031051	4	ARL14EP	0	intronic	0.591	1f	2	5	1	1	1
11:30348973:A:G	rs3858430	11	30348973	A	G	0.2823	1.556e-08	0.792305	rs11031051	4	ARL14EP	0	intronic	8.352	6	4	5	1	1	1
11:30349487:C:CACTCTA	rs10616649	11	30349487	C	CACTCTA	0.161	0.005149	0.820987	rs11031006	4	ARL14EP	0	intronic	NA	NA	4	5	1	1	1
11:30351223:A:G	rs7927974	11	30351223	G	A	0.3062	1.649e-08	0.838112	rs11031051	4	ARL14EP	0	UTR5	1.8	1f	1	5	1	1	1
11:30353881:A:G	rs77055031	11	30353881	G	A	0.0507	5.287e-17	0.608275	rs80268871	4	ARL14EP	0	intronic	6.742	7	4	5	1	1	1
11:30354707:G:T	rs1879671	11	30354707	T	G	0.2823	1.592e-08	0.792305	rs11031051	4	ARL14EP	0	intronic	0.512	NA	4	4	1	1	1
11:30354857:C:T	rs12278547	11	30354857	C	T	0.1421	3.356e-30	0.827731	rs10835661	4	ARL14EP	0	intronic	2.393	6	4	4	1	1	1
11:30354895:A:G	rs7118949	11	30354895	G	A	0.1412	4.614e-30	0.835344	rs10835661	4	ARL14EP	0	intronic	0.261	5	4	4	1	1	1
11:30354904:A:C	rs7121963	11	30354904	C	A	0.1412	8.484e-30	0.835344	rs10835661	4	ARL14EP	0	intronic	6.772	5	4	4	1	1	1
11:30355197:C:T	rs7122449	11	30355197	T	C	0.1412	8.49e-30	0.835344	rs10835661	4	ARL14EP	0	intronic	4.747	4	4	4	1	1	1
11:30355707:A:C	rs11031051	11	30355707	C	A	0.336	2.848e-09	1	rs11031051	4	ARL14EP	0	intronic	8.248	6	4	4	1	1	1
11:30355857:C:T	rs11512201	11	30355857	T	C	0.1412	8.285e-30	0.835344	rs10835661	4	ARL14EP	0	intronic	0.577	NA	4	4	1	1	1
11:30355903:C:T	rs10835655	11	30355903	T	C	0.1412	8.873e-30	0.835344	rs10835661	4	ARL14EP	0	intronic	0.241	6	4	4	1	1	1
11:30356420:C:T	rs12272134	11	30356420	C	T	0.1412	8.073e-30	0.835344	rs10835661	4	ARL14EP	0	intronic	2.474	5	4	4	1	1	1
11:30359181:T:TA	rs34546702	11	30359181	T	TA	0.2783	NA	0.718089	rs11031051	4	ARL14EP	0	UTR3	NA	NA	4	4	1	0	1
11:30359231:A:G	rs7116893	11	30359231	G	A	0.1402	8.701e-30	0.82829	rs10835661	4	ARL14EP	0	UTR3	2.144	6	4	4	1	1	1
11:30359892:A:G	rs7117691	11	30359892	G	A	0.1402	8.717e-30	0.82829	rs10835661	4	ARL14EP	0	downstream	2.849	7	4	5	1	1	1
11:30360026:C:T	rs12278112	11	30360026	C	T	0.1412	8.708e-30	0.835344	rs10835661	4	ARL14EP	0	downstream	3.564	7	4	5	1	1	1
11:30360225:A:G	rs141402489	11	30360225	A	G	0.1412	7.885e-30	0.835344	rs10835661	4	ARL14EP	0	downstream	0.21	6	4	5	1	1	1
11:30360794:C:T	rs11031052	11	30360794	T	C	0.1412	8.708e-30	0.835344	rs10835661	4	ARL14EP	1020	intergenic	2.232	6	4	5	1	1	1
11:30363101:A:G	rs7926666	11	30363101	A	G	0.1412	9.978e-30	0.835344	rs10835661	4	ARL14EP	3327	intergenic	2.729	7	5	5	1	1	1
11:30363220:C:T	rs2065941	11	30363220	C	T	0.3012	2.807e-08	0.860323	rs11031051	4	ARL14EP	3446	intergenic	0.165	NA	5	5	1	1	1
11:30363545:C:T	rs12285277	11	30363545	C	T	0.1412	1.058e-29	0.835344	rs10835661	4	ARL14EP	3771	intergenic	3.134	7	5	5	1	1	1
11:30363682:C:T	rs10835657	11	30363682	T	C	0.3012	3.098e-08	0.860323	rs11031051	4	ARL14EP	3908	intergenic	1.495	6	5	5	1	1	1
11:30364183:T:TCTGGCCTTAG	rs563036352	11	30364183	T	TCTGGCCTTAG	0.1421	0.005055	0.827731	rs10835661	4	ARL14EP	4409	intergenic	NA	NA	2	15	1	1	1
11:30364200:C:CAA	rs201665959	11	30364200	C	CAA	0.1421	0.005123	0.827731	rs10835661	4	ARL14EP	4426	intergenic	4.367	NA	2	15	1	1	1
11:30365903:A:AAAT	rs67286303	11	30365903	A	AAAT	0.1461	0.004861	0.798204	rs10835661	4	ARL14EP	6129	intergenic	2.669	NA	5	15	1	1	1
11:30366528:A:T	rs11031056	11	30366528	A	T	0.1412	1.088e-29	0.835344	rs10835661	4	ARL14EP	6754	intergenic	7.558	4	5	15	1	1	1
11:30369162:G:GA	rs150144809	11	30369162	GA	G	0.1412	0.004811	0.835344	rs10835661	4	ARL14EP	9388	intergenic	0.177	NA	5	15	1	1	1
11:30370218:A:G	rs12365913	11	30370218	G	A	0.1412	1.116e-29	0.835344	rs10835661	4	ARL14EP	10444	intergenic	1.05	6	5	15	0	1	1
11:30371313:C:T	rs10835658	11	30371313	T	C	0.1412	1.075e-29	0.835344	rs10835661	4	ARL14EP	11539	intergenic	3.307	6	5	15	0	1	1
11:30371615:C:T	rs12363432	11	30371615	T	C	0.1412	1.076e-29	0.835344	rs10835661	4	ARL14EP	11841	intergenic	4.527	6	5	15	0	1	1
11:30371858:G:T	rs7938292	11	30371858	T	G	0.3052	2.067e-08	0.835171	rs11031051	4	ARL14EP	12084	intergenic	NA	6	5	15	0	1	1
11:30372818:C:T	rs74331022	11	30372818	T	C	0.1412	1.174e-29	0.835344	rs10835661	4	ARL14EP	13044	intergenic	3.943	5	5	15	0	1	1
11:30373982:A:G	rs140873431	11	30373982	G	A	0.0338	3.189e-09	1	rs140873431	4	ARL14EP	14208	intergenic	NA	7	2	15	0	1	1
11:30374608:A:G	rs7949790	11	30374608	G	A	0.1521	8.509e-30	0.915956	rs10835661	4	ARL14EP	14834	intergenic	8.162	4	5	15	0	1	1
11:30374771:C:T	rs10835659	11	30374771	C	T	0.3022	4.045e-08	0.855835	rs11031051	4	ENSG00000242353	14924	intergenic	3.825	7	5	15	0	1	1
11:30375512:C:G	rs1337439	11	30375512	C	G	0.3022	4.089e-08	0.855835	rs11031051	4	ENSG00000242353	14183	intergenic	0.296	5	5	15	0	1	1
11:30375889:C:T	rs11031058	11	30375889	T	C	0.1521	1.016e-29	0.915956	rs10835661	4	ENSG00000242353	13806	intergenic	2.715	7	5	15	0	1	1
11:30376314:A:T	rs76959488	11	30376314	A	T	0.1521	1.064e-29	0.915956	rs10835661	4	ENSG00000242353	13381	intergenic	4.37	6	5	15	0	1	1
11:30376608:C:T	rs7123041	11	30376608	C	T	0.3022	4.094e-08	0.855835	rs11031051	4	ENSG00000242353	13087	intergenic	3.546	7	5	15	0	1	1
11:30376902:A:C	rs10835660	11	30376902	C	A	0.1521	1.086e-29	0.915956	rs10835661	4	ENSG00000242353	12793	intergenic	3.695	7	5	15	0	1	1
11:30378599:C:T	rs11828123	11	30378599	C	T	0.2584	1.075e-07	0.651928	rs11031051	4	ENSG00000242353	11096	intergenic	2.54	6	5	15	0	1	1
11:30381076:C:T	rs10835661	11	30381076	C	T	0.1571	6.78e-31	1	rs10835661	4	ENSG00000242353	8619	intergenic	7.529	7	5	15	0	1	1
11:30382899:C:T	rs12294104	11	30382899	T	C	0.1581	9.049e-31	0.992254	rs10835661	4	ENSG00000242353	6796	intergenic	1.365	7	5	15	0	1	1
11:30387027:A:G	rs7951928	11	30387027	A	G	0.3012	5.135e-09	0.81391	rs11031051	4	ENSG00000242353	2668	intergenic	3.88	6	5	15	0	1	1
11:30390712:A:G	rs11031064	11	30390712	A	G	0.2962	9.867e-09	0.835025	rs11031051	4	ENSG00000242353	0	downstream	2.038	7	5	15	0	1	1
11:30391361:C:T	rs57342593	11	30391361	T	C	0.3012	4.608e-09	0.81391	rs11031051	4	ENSG00000242353	1168	intergenic	2.425	7	5	15	0	1	1
11:30392427:C:CTCTA	rs66745803	11	30392427	CTCTA	C	0.2962	NA	0.835025	rs11031051	4	ENSG00000242353	2234	intergenic	3.047	NA	5	15	0	1	1
11:30392859:G:GTCTA	rs140676319	11	30392859	GTCTA	G	0.2952	NA	0.824007	rs11031051	4	ENSG00000242353	2666	intergenic	NA	NA	5	15	0	1	1
11:30392902:A:G	rs11031067	11	30392902	G	A	0.2883	NA	0.765043	rs11031051	4	ENSG00000242353	2709	intergenic	8.396	7	5	15	0	1	1
11:30393964:A:T	rs6484482	11	30393964	A	T	0.2962	9.071e-09	0.835025	rs11031051	4	ENSG00000242353	3771	intergenic	8.447	6	5	15	0	1	1
11:30394358:G:T	rs7108208	11	30394358	T	G	0.2982	8.862e-09	0.826341	rs11031051	4	ENSG00000242353	4165	intergenic	4.329	7	5	15	0	1	1
11:30394734:A:G	rs2183848	11	30394734	A	G	0.2972	8.67e-09	0.822701	rs11031051	4	ENSG00000242353	4541	intergenic	1.547	6	5	15	0	1	1
11:30395448:G:T	rs80268871	11	30395448	T	G	0.08052	4.77e-23	1	rs80268871	4	ENSG00000242353	5255	intergenic	0.764	7	5	15	0	1	1
11:30395871:C:T	rs12223987	11	30395871	T	C	0.1581	7.57e-30	0.976817	rs10835661	4	ENSG00000242353	5678	intergenic	1.548	7	5	15	0	1	1
11:30397010:A:C	rs522089	11	30397010	A	C	0.2853	1.272e-08	0.758992	rs11031051	4	ENSG00000242353	6817	intergenic	0.163	NA	5	15	1	1	1
11:30404949:C:T	rs1757994	11	30404949	T	C	0.1113	8.815e-07	0.92054	rs12289054	4	MPPED2	1091	intergenic	3.37	NA	5	15	1	1	1
11:30405254:A:G	rs1765132	11	30405254	A	G	0.1113	9.652e-07	0.92054	rs12289054	4	MPPED2	0	downstream	0.639	7	5	15	1	1	1
11:30405657:C:G	rs1757993	11	30405657	G	C	0.1064	2.399e-07	0.969596	rs12289054	4	MPPED2	0	downstream	1.907	6	5	15	1	1	1
11:30409044:A:G	rs654996	11	30409044	A	G	0.2903	7.256e-07	0.630299	rs11031051	4	MPPED2	0	UTR3	7.446	NA	5	15	1	1	1
11:30411628:A:G	rs589725	11	30411628	A	G	0.2922	7.425e-07	0.622713	rs11031051	4	MPPED2	0	intronic	3.712	7	5	15	1	1	1
11:30411657:C:T	rs590045	11	30411657	C	T	0.2913	7.411e-07	0.626953	rs11031051	4	MPPED2	0	intronic	1.015	7	5	15	1	1	1
11:30415142:T:TTGTTA	rs142407062	11	30415142	T	TTGTTA	0.1093	0.002434	1	rs12289054	4	MPPED2	0	intronic	5.968	NA	5	15	1	1	1
11:30416270:A:T	rs1717777	11	30416270	T	A	0.1093	3.744e-09	1	rs12289054	4	MPPED2	0	intronic	1.276	6	5	15	1	1	1
11:30420709:C:CT	rs11331183	11	30420709	C	CT	0.2913	NA	0.619893	rs11031051	4	MPPED2	0	intronic	NA	NA	5	15	1	1	1
11:30421422:C:T	rs2482465	11	30421422	C	T	0.1143	1.466e-08	0.950966	rs12289054	4	MPPED2	0	intronic	0.39	NA	5	15	1	1	1
11:30421459:C:T	rs607752	11	30421459	T	C	0.2913	8.922e-07	0.626953	rs11031051	4	MPPED2	0	intronic	2.85	NA	5	15	1	1	1
11:30423231:G:T	rs12285014	11	30423231	G	T	0.1093	3.46e-09	1	rs12289054	4	MPPED2	0	intronic	3.215	6	5	15	1	1	1
11:30423375:A:G	rs10835663	11	30423375	A	G	0.1093	3.55e-09	1	rs12289054	4	MPPED2	0	intronic	1.554	7	5	15	1	1	1
11:30425895:C:T	rs12289054	11	30425895	C	T	0.1093	3.418e-09	1	rs12289054	4	MPPED2	0	intronic	18.29	7	5	15	1	1	1
11:30426510:C:T	rs533407	11	30426510	C	T	0.2913	9.015e-07	0.626953	rs11031051	4	MPPED2	0	intronic	5.283	NA	5	15	1	1	1
11:30429759:G:T	rs549469	11	30429759	T	G	0.2913	3.213e-09	0.626953	rs11031051	4	MPPED2	0	intronic	1.973	NA	4	15	1	1	1
11:30432176:C:T	rs553951	11	30432176	T	C	0.2913	8.474e-07	0.626953	rs11031051	4	MPPED2	0	UTR3	0.009	NA	4	15	1	1	1
11:30435599:A:G	rs10767842	11	30435599	A	G	0.1083	4.959e-09	0.989815	rs12289054	4	MPPED2	0	intronic	5.218	7	4	15	1	1	1
11:30436400:G:T	rs10767843	11	30436400	T	G	0.1133	1.984e-08	0.940773	rs12289054	4	MPPED2	0	intronic	8.133	5	4	15	1	1	1
11:30436784:C:G	rs10742241	11	30436784	C	G	0.1133	2.537e-08	0.940773	rs12289054	4	MPPED2	0	intronic	1.048	5	4	15	1	1	1
11:30439707:C:T	rs16920647	11	30439707	T	C	0.1054	1.27e-06	0.734481	rs12289054	4	MPPED2	0	intronic	5.082	7	5	15	1	1	1
11:30440504:A:G	rs10488819	11	30440504	A	G	0.1054	1.217e-06	0.734481	rs12289054	4	MPPED2	0	intronic	7.482	7	5	15	1	1	1
11:30446226:C:T	rs7927979	11	30446226	T	C	0.1103	2.118e-06	0.695206	rs12289054	4	MPPED2	0	intronic	18.84	6	5	15	1	0	1
11:30446358:A:G	rs10488820	11	30446358	G	A	0.1054	1.208e-06	0.734481	rs12289054	4	MPPED2	0	intronic	2.305	5	5	15	1	1	1
11:30447069:C:T	rs7109261	11	30447069	T	C	0.1103	1.59e-06	0.695206	rs12289054	4	MPPED2	0	intronic	5.456	7	5	15	1	1	1
11:30447623:C:T	rs2310798	11	30447623	T	C	0.1103	1.478e-06	0.695206	rs12289054	4	ENSG00000255480	0	ncRNA_intronic	2.132	6	5	15	1	1	1
11:30449743:A:G	rs10835665	11	30449743	A	G	0.1093	1.753e-06	0.702807	rs12289054	4	ENSG00000255480	0	ncRNA_intronic	1.331	6	5	15	1	0	1
11:30451834:A:C	rs9783322	11	30451834	C	A	0.1123	1.779e-06	0.680365	rs12289054	4	MPPED2	0	intronic	0.378	7	5	15	1	0	1
11:30453575:A:G	rs12226746	11	30453575	A	G	0.1054	1.014e-06	0.734481	rs12289054	4	MPPED2	0	intronic	1.54	6	1	15	1	1	1
11:30462051:A:G	rs10835668	11	30462051	A	G	0.1123	2.042e-06	0.680365	rs12289054	4	MPPED2	0	intronic	8.968	5	5	15	1	0	1
11:30465609:C:T	rs7948817	11	30465609	C	T	0.1123	3.284e-06	0.680365	rs12289054	4	MPPED2	0	intronic	1.32	6	5	15	1	0	1
11:30469663:C:G	rs1009074	11	30469663	C	G	0.1133	3.097e-06	0.673118	rs12289054	4	MPPED2	0	intronic	2.2	7	5	15	1	0	1
11:30470361:C:T	rs66582220	11	30470361	T	C	0.1133	3.45e-06	0.673118	rs12289054	4	MPPED2	0	intronic	1.48	7	5	15	1	0	1
11:30471508:C:T	rs12225492	11	30471508	C	T	0.1133	3.262e-06	0.673118	rs12289054	4	MPPED2	0	intronic	1.678	7	5	15	1	0	1
11:30473381:C:G	rs16920697	11	30473381	C	G	0.1133	3.204e-06	0.673118	rs12289054	4	MPPED2	0	intronic	1.108	5	2	15	1	0	1
11:30473547:G:T	rs72885520	11	30473547	T	G	0.1074	2.217e-06	0.718384	rs12289054	4	MPPED2	0	intronic	0.532	5	5	15	1	1	1
11:30473548:A:T	rs72885522	11	30473548	T	A	0.1074	2.064e-06	0.718384	rs12289054	4	MPPED2	0	intronic	3.198	5	5	15	1	1	1
11:30478470:A:G	rs11031095	11	30478470	G	A	0.1133	3.544e-06	0.673118	rs12289054	4	MPPED2	0	intronic	7.082	5	5	15	1	0	1
11:30479911:A:C	rs10437628	11	30479911	C	A	0.1133	4.003e-06	0.673118	rs12289054	4	MPPED2	0	intronic	1.868	7	5	15	1	0	1
11:30484012:A:G	rs11031101	11	30484012	G	A	0.1133	2.765e-06	0.673118	rs12289054	4	MPPED2	0	intronic	4.291	7	5	15	1	1	1
11:30484079:C:T	rs11031102	11	30484079	C	T	0.1133	2.858e-06	0.673118	rs12289054	4	MPPED2	0	intronic	15.95	6	5	15	1	1	1
11:30486115:C:T	rs16920714	11	30486115	C	T	0.1133	2.844e-06	0.673118	rs12289054	4	MPPED2	0	intronic	1.162	7	5	15	1	1	1
11:30488309:A:G	rs7926699	11	30488309	A	G	0.1133	3.717e-06	0.673118	rs12289054	4	MPPED2	0	intronic	4.263	6	5	15	1	0	1
11:30489044:A:G	rs7115139	11	30489044	G	A	0.1193	6.034e-06	0.631919	rs12289054	4	MPPED2	0	intronic	0.38	7	5	15	1	0	1
11:30489273:C:T	rs12277061	11	30489273	C	T	0.1173	5.647e-06	0.645235	rs12289054	4	MPPED2	0	intronic	10.17	7	5	15	1	0	1
11:30489776:C:T	rs11031104	11	30489776	C	T	0.1183	5.318e-05	0.642146	rs12289054	4	MPPED2	0	intronic	4.828	7	5	15	1	0	1
11:30489955:A:G	rs12221587	11	30489955	A	G	0.1173	2.946e-06	0.645235	rs12289054	4	MPPED2	0	intronic	2.672	6	5	15	1	0	1
11:30492112:A:C	rs10835670	11	30492112	C	A	0.1143	2.17e-06	0.665985	rs12289054	4	MPPED2	0	intronic	0.716	6	5	15	1	1	1
11:30493682:G:T	rs10767852	11	30493682	G	T	0.1143	4.301e-05	0.665985	rs12289054	4	MPPED2	0	intronic	0.522	7	5	15	1	1	1
11:30497850:C:T	rs66918518	11	30497850	C	T	0.1143	2.238e-06	0.665985	rs12289054	4	MPPED2	0	intronic	1.156	6	5	15	1	1	1
11:30500602:A:G	rs78229639	11	30500602	A	G	0.02386	0.0001094	0.709451	rs140873431	4	MPPED2	0	intronic	21.3	4	1	15	1	0	1
11:30534491:A:T	rs12417764	11	30534491	T	A	0.1153	5.793e-06	0.662374	rs12289054	4	MPPED2	0	intronic	1.843	7	5	15	1	1	1
11:30534510:A:C	rs12420531	11	30534510	A	C	0.1153	6.289e-06	0.662374	rs12289054	4	MPPED2	0	intronic	1.848	6	5	15	1	1	1
11:30537157:C:T	rs12419132	11	30537157	C	T	0.1153	6.034e-06	0.662374	rs12289054	4	MPPED2	0	intronic	3.188	7	5	15	1	1	1
11:101013926:C:T	rs499590	11	101013926	C	T	0.3588	6.302e-05	0.974082	rs471811	5	ENSG00000255504	4955	intergenic	1.958	NA	5	15	0	0	1
11:101023686:A:G	rs484273	11	101023686	A	G	0.3608	5.744e-05	0.974003	rs471811	5	ENSG00000255504	0	ncRNA_intronic	0.538	NA	4	15	0	0	1
11:101030917:C:CAA	rs34241166	11	101030917	C	CAA	0.3638	6.443e-05	0.986974	rs471811	5	ENSG00000255504	0	ncRNA_intronic	NA	NA	5	15	0	0	1
11:101044203:C:T	rs471811	11	101044203	T	C	0.3628	2.993e-08	1	rs471811	5	ENSG00000255504	0	ncRNA_intronic	0.543	NA	5	15	0	0	1
11:101053259:C:T	rs11604690	11	101053259	C	T	0.3201	1.587e-06	0.80978	rs471811	5	ENSG00000255504	0	ncRNA_intronic	1.649	6	5	15	0	1	1
11:101054756:A:C	rs11224621	11	101054756	A	C	0.3211	1.527e-06	0.813001	rs471811	5	ENSG00000255504	0	ncRNA_intronic	3.381	7	5	15	0	1	1
11:101055590:A:T	rs35121324	11	101055590	T	A	0.3211	1.708e-06	0.813001	rs471811	5	ENSG00000255504	0	ncRNA_intronic	5.38	6	5	15	0	1	1
11:101055671:C:T	rs61892294	11	101055671	T	C	0.3211	1.611e-06	0.813001	rs471811	5	ENSG00000255504	0	ncRNA_intronic	5.458	6	5	15	0	1	1
11:101055719:C:T	rs12146616	11	101055719	C	T	0.3211	1.841e-06	0.813001	rs471811	5	ENSG00000255504	0	ncRNA_intronic	7.061	7	5	15	0	1	1
11:101056923:C:G	rs717398	11	101056923	G	C	0.3191	3.713e-06	0.790775	rs471811	5	ENSG00000255504	0	ncRNA_intronic	15.33	7	5	15	0	0	1
11:101057274:C:T	rs61892295	11	101057274	T	C	0.3191	4.985e-06	0.790775	rs471811	5	ENSG00000255504	0	ncRNA_intronic	5.329	6	5	15	0	0	1
11:101061124:A:AT	rs35982505	11	101061124	A	AT	0.3191	0.002363	0.790775	rs471811	5	ENSG00000255504	0	ncRNA_intronic	0.42	NA	5	15	0	1	1
11:101061660:A:C	rs11600884	11	101061660	A	C	0.3191	0.0003746	0.790775	rs471811	5	ENSG00000255504	0	ncRNA_intronic	1.489	6	5	15	0	0	1
11:101066080:C:T	rs17737150	11	101066080	C	T	0.3191	4.04e-06	0.790775	rs471811	5	ENSG00000255504	0	ncRNA_intronic	12.25	6	5	15	0	0	1
11:101069926:A:G	rs7940817	11	101069926	G	A	0.3191	1.512e-06	0.782929	rs471811	5	ENSG00000255504	0	ncRNA_intronic	3.448	6	5	15	0	0	1
11:101070679:C:G	rs11607105	11	101070679	C	G	0.3181	3.931e-06	0.77122	rs471811	5	ENSG00000255504	0	ncRNA_intronic	NA	6	5	15	0	1	1
11:101071246:A:G	rs61892298	11	101071246	G	A	0.2823	0.001552	0.668148	rs471811	5	ENSG00000255504	0	ncRNA_intronic	1.039	7	4	15	0	0	1
11:101071247:A:T	rs61892299	11	101071247	A	T	0.2823	NA	0.668148	rs471811	5	ENSG00000255504	0	ncRNA_intronic	1.27	7	4	15	0	0	1
11:101071248:A:G	rs61892300	11	101071248	A	G	0.2823	NA	0.668148	rs471811	5	ENSG00000255504	0	ncRNA_intronic	1.715	7	4	15	0	0	1
11:101071249:A:G	rs61892301	11	101071249	A	G	0.2823	NA	0.668148	rs471811	5	ENSG00000255504	0	ncRNA_intronic	1.581	7	4	15	0	0	1
11:101071250:C:T	rs61892302	11	101071250	C	T	0.2833	NA	0.670483	rs471811	5	ENSG00000255504	0	ncRNA_intronic	0.547	7	4	15	0	0	1
11:101071251:G:T	rs61892303	11	101071251	T	G	0.2833	NA	0.670483	rs471811	5	ENSG00000255504	0	ncRNA_intronic	1.017	7	4	15	0	0	1
11:101071252:A:C	rs61892304	11	101071252	C	A	0.2833	NA	0.670483	rs471811	5	ENSG00000255504	0	ncRNA_intronic	2.265	7	4	15	0	0	1
11:101071253:G:T	rs61892305	11	101071253	G	T	0.2833	0.001552	0.670483	rs471811	5	ENSG00000255504	0	ncRNA_intronic	2.37	7	4	15	0	0	1
11:101074403:A:G	rs12365765	11	101074403	G	A	0.3151	2.475e-06	0.769005	rs471811	5	ENSG00000255504	0	ncRNA_intronic	0.187	7	4	15	0	1	1
11:101074423:G:T	rs12366080	11	101074423	G	T	0.3161	2.689e-06	0.764264	rs471811	5	ENSG00000255504	0	ncRNA_intronic	0.985	6	4	15	0	1	1
11:101078452:A:G	rs1942837	11	101078452	G	A	0.3171	3.35e-06	0.775938	rs471811	5	ENSG00000255504	0	ncRNA_intronic	12.44	6	5	15	0	1	1
11:101080579:A:G	rs11224633	11	101080579	A	G	0.3171	3.222e-06	0.775938	rs471811	5	ENSG00000255504	0	downstream	1.053	7	4	15	0	1	1
11:101082139:A:G	rs1942842	11	101082139	A	G	0.3171	0.004353	0.775938	rs471811	5	ENSG00000255504	1817	intergenic	1.456	NA	5	9	0	0	1
11:101083013:A:G	rs1942841	11	101083013	G	A	0.3161	3.297e-06	0.772862	rs471811	5	ENSG00000255504	2691	intergenic	1.849	NA	5	15	0	1	1
11:101083983:C:G	rs7110503	11	101083983	G	C	0.3161	3.411e-06	0.772862	rs471811	5	ENSG00000255504	3661	intergenic	4.162	7	5	15	0	0	1
11:101085223:A:AAAAG	rs59911013	11	101085223	AAAAG	A	0.3171	0.001582	0.775165	rs471811	5	ENSG00000255504	4901	intergenic	7.743	NA	5	15	0	0	1
11:101085503:C:G	rs7117548	11	101085503	C	G	0.3171	2.887e-06	0.775938	rs471811	5	ENSG00000255504	5181	intergenic	3.382	6	5	15	0	1	1
11:101086219:A:G	rs7937207	11	101086219	G	A	0.3171	3.241e-06	0.775938	rs471811	5	ENSG00000255504	5897	intergenic	2.181	4	5	15	0	0	1
11:101089608:A:C	rs7112963	11	101089608	A	C	0.3171	0.0004718	0.775165	rs471811	5	ENSG00000255504	9286	intergenic	0.019	7	5	15	0	0	1
11:101094315:A:T	rs7122562	11	101094315	A	T	0.3161	3.182e-06	0.772862	rs471811	5	ENSG00000255504	13993	intergenic	10.81	6	5	15	0	1	1
11:101096622:A:G	rs61892342	11	101096622	A	G	0.3171	3.224e-06	0.775938	rs471811	5	ENSG00000255504	16300	intergenic	3.743	6	5	15	0	1	1
11:101096878:C:T	rs11224645	11	101096878	T	C	0.3171	2.942e-06	0.775938	rs471811	5	ENSG00000255504	16556	intergenic	1.905	7	5	15	0	0	1
11:101098357:G:GAAAT	rs144088348	11	101098357	G	GAAAT	0.3171	0.001779	0.775938	rs471811	5	ENSG00000255504	18035	intergenic	2.929	NA	5	15	0	1	1
11:101100811:C:CA	rs536029758	11	101100811	CA	C	0.3082	NA	0.669262	rs471811	5	ENSG00000255504	20489	intergenic	3.983	NA	5	15	0	0	1
11:101101584:A:T	rs7130227	11	101101584	A	T	0.3161	3.015e-06	0.772862	rs471811	5	ENSG00000255504	21262	intergenic	2.666	6	5	15	0	1	1
11:101103412:A:G	rs61892345	11	101103412	A	G	0.3171	3.072e-06	0.775938	rs471811	5	ENSG00000255504	23090	intergenic	3.211	7	5	15	0	1	1
11:101105290:A:G	rs61892346	11	101105290	G	A	0.3181	2.957e-06	0.779038	rs471811	5	ENSG00000255504	24968	intergenic	1.551	6	5	15	0	0	1
11:101105851:A:G	rs10444350	11	101105851	A	G	0.3171	2.88e-06	0.775938	rs471811	5	ENSG00000255504	25529	intergenic	0.488	6	9	15	0	1	1
11:101106563:C:T	rs11224649	11	101106563	C	T	0.3171	3.362e-06	0.775938	rs471811	5	ENSG00000255504	26241	intergenic	1.043	6	9	15	0	0	1
11:101108217:C:G	rs11224650	11	101108217	G	C	0.3181	4.091e-06	0.770432	rs471811	5	ENSG00000255504	27895	intergenic	NA	6	9	15	0	0	1
11:101108676:C:T	rs1943755	11	101108676	T	C	0.3151	4.225e-06	0.769005	rs471811	5	ENSG00000255504	28354	intergenic	0.734	NA	9	15	0	0	1
11:101109154:C:T	rs11224651	11	101109154	C	T	0.3151	4.752e-06	0.769005	rs471811	5	ENSG00000255504	28832	intergenic	0.683	7	9	15	0	0	1
11:101110992:A:G	rs10895082	11	101110992	G	A	0.3151	4.054e-06	0.769005	rs471811	5	ENSG00000255504	30670	intergenic	1.399	7	9	15	0	0	1
11:101112654:C:T	rs72976202	11	101112654	C	T	0.3151	4.154e-06	0.769005	rs471811	5	ENSG00000255504	32332	intergenic	1.857	7	5	15	0	1	1
11:101112936:A:T	rs10219161	11	101112936	T	A	0.3151	4.344e-06	0.769005	rs471811	5	ENSG00000255504	32614	intergenic	0.554	5	5	15	0	0	1
11:101114556:A:G	rs61892347	11	101114556	A	G	0.3171	3.192e-06	0.775938	rs471811	5	ENSG00000255504	34234	intergenic	2.745	7	5	15	0	1	1
11:101118669:A:C	rs61892349	11	101118669	A	C	0.3171	2.51e-06	0.768969	rs471811	5	ENSG00000255504	38347	intergenic	5.144	6	5	15	0	1	1
11:101119416:A:G	rs11224659	11	101119416	A	G	0.3161	2.479e-06	0.772862	rs471811	5	ENSG00000255504	39094	intergenic	6.617	7	5	15	0	1	1
11:101120684:C:G	rs11224660	11	101120684	C	G	0.3161	2.91e-06	0.772862	rs471811	5	ENSG00000255504	40362	intergenic	0.198	6	5	15	0	0	1
11:101123153:C:T	rs12284366	11	101123153	C	T	0.3171	0.0004694	0.775938	rs471811	5	ENSG00000255504	42831	intergenic	0.24	6	5	15	0	0	1
11:101125769:A:G	rs61892351	11	101125769	A	G	0.3191	1.891e-05	0.759625	rs471811	5	ENSG00000255504	45447	intergenic	1.88	5	5	15	0	0	1
11:101137948:C:T	rs7114792	11	101137948	T	C	0.3151	4.484e-07	0.762052	rs471811	5	ENSG00000255504	57626	intergenic	1.47	6	5	15	0	1	1
11:101142545:A:G	rs7927194	11	101142545	A	G	0.3161	5.585e-07	0.765084	rs471811	5	ENSG00000255504	62223	intergenic	0.345	7	5	15	0	1	1
11:101151283:A:G	rs61890775	11	101151283	A	G	0.3161	0.0008174	0.765084	rs471811	5	ENSG00000255504	70961	intergenic	0.529	7	5	15	0	1	1
11:101151861:A:G	rs56195619	11	101151861	A	G	0.3111	0.0007726	0.740688	rs471811	5	ENSG00000255504	71539	intergenic	NA	6	5	15	0	1	1

## Sheet: ST7. eQTL lookup
uniqID	db	tissue	gene	testedAllele	p	signed_stats	FDR	RiskIncAllele	alignedDirection	chr	pos	symbol
11:30171174:C:G	GTEx_v6	Artery_Aorta	ENSG00000152219	G	2.04942309606262e-05	4.39026760905752	0.025233595	NA	NA	11	30171174	ARL14EP
11:30176879:C:T	GTEx_v6	Artery_Aorta	ENSG00000152219	C	1.82363842578639e-05	4.41865480794584	0.025233595	NA	NA	11	30176879	ARL14EP
11:30200473:A:G	GTEx_v6	Artery_Aorta	ENSG00000152219	A	2.01100307015974e-05	4.3948787839206	0.025233595	NA	NA	11	30200473	ARL14EP
11:30202285:A:G	GTEx_v6	Artery_Aorta	ENSG00000152219	A	2.09572552606287e-05	4.38481952866074	0.025233595	NA	NA	11	30202285	ARL14EP
11:30208486:A:C	GTEx_v6	Artery_Aorta	ENSG00000152219	C	1.42921814948098e-05	4.47751644602519	0.025233595	NA	NA	11	30208486	ARL14EP
11:30208516:A:G	GTEx_v6	Artery_Aorta	ENSG00000152219	A	1.01032504604441e-05	4.56037473045748	0.025233595	NA	NA	11	30208516	ARL14EP
11:30252352:G:T	GTEx_v6	Artery_Tibial	ENSG00000152219	T	3.20224516130702e-05	4.23817193501443	0.048320144	NA	NA	11	30252352	ARL14EP
11:30337523:C:T	GTEx_v6	Artery_Tibial	ENSG00000152219	T	3.38723233732796e-05	4.22460702522935	0.048320144	NA	NA	11	30337523	ARL14EP
11:30395871:C:T	GTEx_v6	Artery_Tibial	ENSG00000152219	T	3.46236188775899e-05	4.21929908362245	0.048320144	NA	NA	11	30395871	ARL14EP
11:30226528:A:G	GTEx_v6	Cells_EBV-transformed_lymphocytes	ENSG00000152219	A	4.51658064665675e-06	4.87561974516318	0.0009416233	NA	NA	11	30226528	ARL14EP
11:30240178:A:C	GTEx_v6	Cells_EBV-transformed_lymphocytes	ENSG00000152219	A	4.0034954210272e-06	4.90554472757945	0.0009416233	NA	NA	11	30240178	ARL14EP
11:30242287:C:T	GTEx_v6	Cells_EBV-transformed_lymphocytes	ENSG00000152219	C	1.01044561063587e-06	5.24094687024528	0.0009416233	NA	NA	11	30242287	ARL14EP
11:30252352:G:T	GTEx_v6	Cells_EBV-transformed_lymphocytes	ENSG00000152219	T	4.17302670372972e-06	4.89526328857832	0.0009416233	NA	NA	11	30252352	ARL14EP
11:30296055:C:T	GTEx_v6	Cells_EBV-transformed_lymphocytes	ENSG00000152219	C	4.0034954210272e-06	4.90554472757945	0.0009416233	NA	NA	11	30296055	ARL14EP
11:30305675:C:T	GTEx_v6	Cells_EBV-transformed_lymphocytes	ENSG00000152219	T	4.0055922386657e-06	4.90541499305667	0.0009416233	NA	NA	11	30305675	ARL14EP
11:30306439:C:T	GTEx_v6	Cells_EBV-transformed_lymphocytes	ENSG00000152219	T	4.84953369850816e-06	4.85792396698152	0.0009416233	NA	NA	11	30306439	ARL14EP
11:30306650:A:T	GTEx_v6	Cells_EBV-transformed_lymphocytes	ENSG00000152219	T	4.8519045830804e-06	4.85780224974462	0.0009416233	NA	NA	11	30306650	ARL14EP
11:30307989:A:G	GTEx_v6	Cells_EBV-transformed_lymphocytes	ENSG00000152219	G	1.02817010072985e-06	5.23677721855685	0.0009416233	NA	NA	11	30307989	ARL14EP
11:30308159:C:T	GTEx_v6	Cells_EBV-transformed_lymphocytes	ENSG00000152219	T	4.8519045830804e-06	4.85780224974462	0.0009416233	NA	NA	11	30308159	ARL14EP
11:30309827:C:T	GTEx_v6	Cells_EBV-transformed_lymphocytes	ENSG00000152219	T	4.8519045830804e-06	4.85780224974462	0.0009416233	NA	NA	11	30309827	ARL14EP
11:30309869:C:T	GTEx_v6	Cells_EBV-transformed_lymphocytes	ENSG00000152219	T	4.8519045830804e-06	4.85780224974462	0.0009416233	NA	NA	11	30309869	ARL14EP
11:30309905:C:T	GTEx_v6	Cells_EBV-transformed_lymphocytes	ENSG00000152219	T	4.8519045830804e-06	4.85780224974462	0.0009416233	NA	NA	11	30309905	ARL14EP
11:30311493:A:G	GTEx_v6	Cells_EBV-transformed_lymphocytes	ENSG00000152219	G	1.64686620101176e-15	-9.59206073396531	0.0009416233	NA	NA	11	30311493	ARL14EP
11:30311964:C:G	GTEx_v6	Cells_EBV-transformed_lymphocytes	ENSG00000152219	C	1.86158923182481e-15	-9.5667703674837	0.0009416233	NA	NA	11	30311964	ARL14EP
11:30312187:A:G	GTEx_v6	Cells_EBV-transformed_lymphocytes	ENSG00000152219	G	4.91960707161077e-06	4.85435072479758	0.0009416233	NA	NA	11	30312187	ARL14EP
11:30312239:C:T	GTEx_v6	Cells_EBV-transformed_lymphocytes	ENSG00000152219	T	4.93196750842984e-06	4.85372557399109	0.0009416233	NA	NA	11	30312239	ARL14EP
11:30312891:A:C	GTEx_v6	Cells_EBV-transformed_lymphocytes	ENSG00000152219	A	2.04906175908981e-15	-9.5469709420726	0.0009416233	NA	NA	11	30312891	ARL14EP
11:30314858:A:C	GTEx_v6	Cells_EBV-transformed_lymphocytes	ENSG00000152219	A	4.93196750842984e-06	4.85372557399109	0.0009416233	NA	NA	11	30314858	ARL14EP
11:30315627:C:T	GTEx_v6	Cells_EBV-transformed_lymphocytes	ENSG00000152219	T	1.13236513848675e-17	-10.6225340327521	0.0009416233	NA	NA	11	30315627	ARL14EP
11:30315940:A:AAAAGCTAT	GTEx_v6	Cells_EBV-transformed_lymphocytes	ENSG00000152219	A	1.13236513848675e-17	-10.6225340327521	0.0009416233	NA	NA	11	30315940	ARL14EP
11:30316692:C:G	GTEx_v6	Cells_EBV-transformed_lymphocytes	ENSG00000152219	G	2.06741508239883e-15	-9.54513095463516	0.0009416233	NA	NA	11	30316692	ARL14EP
11:30316822:A:G	GTEx_v6	Cells_EBV-transformed_lymphocytes	ENSG00000152219	G	1.04832366327214e-06	5.23212070642607	0.0009416233	NA	NA	11	30316822	ARL14EP
11:30317733:G:T	GTEx_v6	Cells_EBV-transformed_lymphocytes	ENSG00000152219	G	1.14538925763631e-06	5.21085339477815	0.0009416233	NA	NA	11	30317733	ARL14EP
11:30318470:A:G	GTEx_v6	Cells_EBV-transformed_lymphocytes	ENSG00000152219	G	1.13427410749313e-17	-10.6221839663689	0.0009416233	NA	NA	11	30318470	ARL14EP
11:30319259:A:G	GTEx_v6	Cells_EBV-transformed_lymphocytes	ENSG00000152219	A	1.04894875985991e-06	5.23197768084006	0.0009416233	NA	NA	11	30319259	ARL14EP
11:30319433:A:G	GTEx_v6	Cells_EBV-transformed_lymphocytes	ENSG00000152219	A	1.04894875985991e-06	5.23197768084006	0.0009416233	NA	NA	11	30319433	ARL14EP
11:30325865:A:G	GTEx_v6	Cells_EBV-transformed_lymphocytes	ENSG00000152219	A	4.93444954804691e-06	4.853600224324	0.0009416233	NA	NA	11	30325865	ARL14EP
11:30327006:A:G	GTEx_v6	Cells_EBV-transformed_lymphocytes	ENSG00000152219	A	4.93444954804691e-06	4.853600224324	0.0009416233	NA	NA	11	30327006	ARL14EP
11:30329175:A:G	GTEx_v6	Cells_EBV-transformed_lymphocytes	ENSG00000152219	G	1.04832366327214e-06	5.23212070642607	0.0009416233	NA	NA	11	30329175	ARL14EP
11:30329232:A:C	GTEx_v6	Cells_EBV-transformed_lymphocytes	ENSG00000152219	A	1.7605923549737e-17	-10.5308565987974	0.0009416233	NA	NA	11	30329232	ARL14EP
11:30329522:A:C	GTEx_v6	Cells_EBV-transformed_lymphocytes	ENSG00000152219	C	2.06991081136255e-15	-9.54488201162336	0.0009416233	NA	NA	11	30329522	ARL14EP
11:30329751:A:T	GTEx_v6	Cells_EBV-transformed_lymphocytes	ENSG00000152219	T	2.06991081136255e-15	-9.54488201162336	0.0009416233	NA	NA	11	30329751	ARL14EP
11:30331196:C:G	GTEx_v6	Cells_EBV-transformed_lymphocytes	ENSG00000152219	G	2.06991081136255e-15	-9.54488201162336	0.0009416233	NA	NA	11	30331196	ARL14EP
11:30331429:A:G	GTEx_v6	Cells_EBV-transformed_lymphocytes	ENSG00000152219	G	2.0725185229172e-15	-9.54462221917723	0.0009416233	NA	NA	11	30331429	ARL14EP
11:30332394:C:T	GTEx_v6	Cells_EBV-transformed_lymphocytes	ENSG00000152219	T	1.99519289472162e-15	-9.55246825682965	0.0009416233	NA	NA	11	30332394	ARL14EP
11:30334223:C:T	GTEx_v6	Cells_EBV-transformed_lymphocytes	ENSG00000152219	T	1.14410642564371e-17	-10.6203902201276	0.0009416233	NA	NA	11	30334223	ARL14EP
11:30335633:A:T	GTEx_v6	Cells_EBV-transformed_lymphocytes	ENSG00000152219	A	1.14950812868559e-17	-10.6194113320992	0.0009416233	NA	NA	11	30335633	ARL14EP
11:30335654:A:T	GTEx_v6	Cells_EBV-transformed_lymphocytes	ENSG00000152219	A	1.14950812868559e-17	-10.6194113320992	0.0009416233	NA	NA	11	30335654	ARL14EP
11:30335691:C:T	GTEx_v6	Cells_EBV-transformed_lymphocytes	ENSG00000152219	C	1.15686803927941e-17	-10.618084975663	0.0009416233	NA	NA	11	30335691	ARL14EP
11:30336002:A:G	GTEx_v6	Cells_EBV-transformed_lymphocytes	ENSG00000152219	A	1.04957471350426e-06	5.23183454265874	0.0009416233	NA	NA	11	30336002	ARL14EP
11:30336425:A:T	GTEx_v6	Cells_EBV-transformed_lymphocytes	ENSG00000152219	T	1.07189920931379e-17	-10.6339396389698	0.0009416233	NA	NA	11	30336425	ARL14EP
11:30337470:C:T	GTEx_v6	Cells_EBV-transformed_lymphocytes	ENSG00000152219	T	1.14950812868559e-17	-10.6194113320992	0.0009416233	NA	NA	11	30337470	ARL14EP
11:30337523:C:T	GTEx_v6	Cells_EBV-transformed_lymphocytes	ENSG00000152219	T	1.05082919579438e-06	5.23154792861249	0.0009416233	NA	NA	11	30337523	ARL14EP
11:30338842:A:G	GTEx_v6	Cells_EBV-transformed_lymphocytes	ENSG00000152219	G	1.04957471350426e-06	5.23183454265874	0.0009416233	NA	NA	11	30338842	ARL14EP
11:30339461:A:G	GTEx_v6	Cells_EBV-transformed_lymphocytes	ENSG00000152219	G	1.04957471350426e-06	5.23183454265874	0.0009416233	NA	NA	11	30339461	ARL14EP
11:30340362:C:T	GTEx_v6	Cells_EBV-transformed_lymphocytes	ENSG00000152219	C	1.14950812868559e-17	-10.6194113320992	0.0009416233	NA	NA	11	30340362	ARL14EP
11:30342150:A:G	GTEx_v6	Cells_EBV-transformed_lymphocytes	ENSG00000152219	A	8.26675599198486e-07	5.28896583531366	0.0009416233	NA	NA	11	30342150	ARL14EP
11:30342495:A:G	GTEx_v6	Cells_EBV-transformed_lymphocytes	ENSG00000152219	A	1.04957471350426e-06	5.23183454265874	0.0009416233	NA	NA	11	30342495	ARL14EP
11:30343757:C:T	GTEx_v6	Cells_EBV-transformed_lymphocytes	ENSG00000152219	T	1.04957471350426e-06	5.23183454265874	0.0009416233	NA	NA	11	30343757	ARL14EP
11:30344591:C:T	GTEx_v6	Cells_EBV-transformed_lymphocytes	ENSG00000152219	T	1.04957471350426e-06	5.23183454265874	0.0009416233	NA	NA	11	30344591	ARL14EP
11:30344725:C:T	GTEx_v6	Cells_EBV-transformed_lymphocytes	ENSG00000152219	T	8.14373490439545e-07	5.29254414819598	0.0009416233	NA	NA	11	30344725	ARL14EP
11:30344883:C:G	GTEx_v6	Cells_EBV-transformed_lymphocytes	ENSG00000152219	C	5.74897394399292e-17	-10.2854577645532	0.0009416233	NA	NA	11	30344883	ARL14EP
11:30346097:G:T	GTEx_v6	Cells_EBV-transformed_lymphocytes	ENSG00000152219	T	4.44232446358034e-17	-10.3388797479305	0.0009416233	NA	NA	11	30346097	ARL14EP
11:30347828:C:T	GTEx_v6	Cells_EBV-transformed_lymphocytes	ENSG00000152219	C	6.62194868461143e-17	-10.2561783916339	0.0009416233	NA	NA	11	30347828	ARL14EP
11:30347927:A:G	GTEx_v6	Cells_EBV-transformed_lymphocytes	ENSG00000152219	G	6.66283308437573e-17	-10.2549037473283	0.0009416233	NA	NA	11	30347927	ARL14EP
11:30348973:A:G	GTEx_v6	Cells_EBV-transformed_lymphocytes	ENSG00000152219	A	8.30537351760341e-17	-10.2092790081741	0.0009416233	NA	NA	11	30348973	ARL14EP
11:30349487:C:CACTCTA	GTEx_v6	Cells_EBV-transformed_lymphocytes	ENSG00000152219	C	4.24030203849304e-07	5.44722296301028	0.0009416233	NA	NA	11	30349487	ARL14EP
11:30351223:A:G	GTEx_v6	Cells_EBV-transformed_lymphocytes	ENSG00000152219	G	1.5902620842964e-14	-9.12416189182286	0.0009416233	NA	NA	11	30351223	ARL14EP
11:30354707:G:T	GTEx_v6	Cells_EBV-transformed_lymphocytes	ENSG00000152219	T	1.30781789521177e-16	-10.1153209811823	0.0009416233	NA	NA	11	30354707	ARL14EP
11:30354857:C:T	GTEx_v6	Cells_EBV-transformed_lymphocytes	ENSG00000152219	C	5.05521825102744e-06	4.84757404120593	0.0009416233	NA	NA	11	30354857	ARL14EP
11:30354895:A:G	GTEx_v6	Cells_EBV-transformed_lymphocytes	ENSG00000152219	G	5.05521825102744e-06	4.84757404120593	0.0009416233	NA	NA	11	30354895	ARL14EP
11:30354904:A:C	GTEx_v6	Cells_EBV-transformed_lymphocytes	ENSG00000152219	C	4.11272085602222e-06	4.89887321861372	0.0009416233	NA	NA	11	30354904	ARL14EP
11:30355197:C:T	GTEx_v6	Cells_EBV-transformed_lymphocytes	ENSG00000152219	T	4.11272085602222e-06	4.89887321861372	0.0009416233	NA	NA	11	30355197	ARL14EP
11:30355707:A:C	GTEx_v6	Cells_EBV-transformed_lymphocytes	ENSG00000152219	C	2.1697303539912e-11	-7.62342851429512	0.0009416233	NA	NA	11	30355707	ARL14EP
11:30355857:C:T	GTEx_v6	Cells_EBV-transformed_lymphocytes	ENSG00000152219	T	5.05521825102744e-06	4.84757404120593	0.0009416233	NA	NA	11	30355857	ARL14EP
11:30355903:C:T	GTEx_v6	Cells_EBV-transformed_lymphocytes	ENSG00000152219	T	5.05521825102744e-06	4.84757404120593	0.0009416233	NA	NA	11	30355903	ARL14EP
11:30356420:C:T	GTEx_v6	Cells_EBV-transformed_lymphocytes	ENSG00000152219	C	5.05786436345022e-06	4.84744357840754	0.0009416233	NA	NA	11	30356420	ARL14EP
11:30359231:A:G	GTEx_v6	Cells_EBV-transformed_lymphocytes	ENSG00000152219	G	5.06051396222351e-06	4.84731301025186	0.0009416233	NA	NA	11	30359231	ARL14EP
11:30359892:A:G	GTEx_v6	Cells_EBV-transformed_lymphocytes	ENSG00000152219	G	5.06316705081124e-06	4.84718233676212	0.0009416233	NA	NA	11	30359892	ARL14EP
11:30360026:C:T	GTEx_v6	Cells_EBV-transformed_lymphocytes	ENSG00000152219	C	5.06316705081124e-06	4.84718233676212	0.0009416233	NA	NA	11	30360026	ARL14EP
11:30360794:C:T	GTEx_v6	Cells_EBV-transformed_lymphocytes	ENSG00000152219	T	5.06316705081124e-06	4.84718233676212	0.0009416233	NA	NA	11	30360794	ARL14EP
11:30363101:A:G	GTEx_v6	Cells_EBV-transformed_lymphocytes	ENSG00000152219	A	5.26697803709692e-06	4.83733801622291	0.0009416233	NA	NA	11	30363101	ARL14EP
11:30363220:C:T	GTEx_v6	Cells_EBV-transformed_lymphocytes	ENSG00000152219	C	1.8598302669335e-14	-9.091840706331	0.0009416233	NA	NA	11	30363220	ARL14EP
11:30363545:C:T	GTEx_v6	Cells_EBV-transformed_lymphocytes	ENSG00000152219	C	5.55030338075535e-06	4.82425178458461	0.0009416233	NA	NA	11	30363545	ARL14EP
11:30363682:C:T	GTEx_v6	Cells_EBV-transformed_lymphocytes	ENSG00000152219	T	2.36651348979826e-14	-9.04210242011011	0.0009416233	NA	NA	11	30363682	ARL14EP
11:30364200:C:CAA	GTEx_v6	Cells_EBV-transformed_lymphocytes	ENSG00000152219	C	8.36556129448052e-07	5.28612942247456	0.0009416233	NA	NA	11	30364200	ARL14EP
11:30365903:A:AAAT	GTEx_v6	Cells_EBV-transformed_lymphocytes	ENSG00000152219	A	3.1568095107992e-06	4.96423555527323	0.0009416233	NA	NA	11	30365903	ARL14EP
11:30366528:A:T	GTEx_v6	Cells_EBV-transformed_lymphocytes	ENSG00000152219	A	5.74517886626582e-06	4.8156228553793	0.0009416233	NA	NA	11	30366528	ARL14EP
11:30369162:G:GA	GTEx_v6	Cells_EBV-transformed_lymphocytes	ENSG00000152219	GA	5.80734030009661e-06	4.81293021423233	0.0009416233	NA	NA	11	30369162	ARL14EP
11:30370218:A:G	GTEx_v6	Cells_EBV-transformed_lymphocytes	ENSG00000152219	G	5.83889489384245e-06	4.81157407501843	0.0009416233	NA	NA	11	30370218	ARL14EP
11:30371313:C:T	GTEx_v6	Cells_EBV-transformed_lymphocytes	ENSG00000152219	T	5.86655890060925e-06	4.81039099479597	0.0009416233	NA	NA	11	30371313	ARL14EP
11:30371615:C:T	GTEx_v6	Cells_EBV-transformed_lymphocytes	ENSG00000152219	T	5.88068398251644e-06	4.80978901174628	0.0009416233	NA	NA	11	30371615	ARL14EP
11:30371858:G:T	GTEx_v6	Cells_EBV-transformed_lymphocytes	ENSG00000152219	T	7.18907058557241e-14	-8.81256478503268	0.0009416233	NA	NA	11	30371858	ARL14EP
11:30372818:C:T	GTEx_v6	Cells_EBV-transformed_lymphocytes	ENSG00000152219	T	5.91994586117396e-06	4.80812310572455	0.0009416233	NA	NA	11	30372818	ARL14EP
11:30374771:C:T	GTEx_v6	Cells_EBV-transformed_lymphocytes	ENSG00000152219	C	1.23033128814835e-13	-8.70144827962197	0.0009416233	NA	NA	11	30374771	ARL14EP
11:30375512:C:G	GTEx_v6	Cells_EBV-transformed_lymphocytes	ENSG00000152219	C	1.26441056855901e-13	-8.69579528901788	0.0009416233	NA	NA	11	30375512	ARL14EP
11:30376608:C:T	GTEx_v6	Cells_EBV-transformed_lymphocytes	ENSG00000152219	C	1.31691256389845e-13	-8.6873773535783	0.0009416233	NA	NA	11	30376608	ARL14EP
11:30378599:C:T	GTEx_v6	Cells_EBV-transformed_lymphocytes	ENSG00000152219	C	1.80080903981209e-09	-6.67877307441875	0.0009416233	NA	NA	11	30378599	ARL14EP
11:30387027:A:G	GTEx_v6	Cells_EBV-transformed_lymphocytes	ENSG00000152219	A	7.82420732328e-11	-7.35231192727324	0.0009416233	NA	NA	11	30387027	ARL14EP
11:30390712:A:G	GTEx_v6	Cells_EBV-transformed_lymphocytes	ENSG00000152219	A	7.34019185102203e-13	-8.33123130162823	0.0009416233	NA	NA	11	30390712	ARL14EP
11:30391361:C:T	GTEx_v6	Cells_EBV-transformed_lymphocytes	ENSG00000152219	T	9.50646803753176e-11	-7.31095740903031	0.0009416233	NA	NA	11	30391361	ARL14EP
11:30392427:C:CTCTA	GTEx_v6	Cells_EBV-transformed_lymphocytes	ENSG00000152219	C	5.80933898079557e-13	-8.37980390085476	0.0009416233	NA	NA	11	30392427	ARL14EP
11:30392859:G:GTCTA	GTEx_v6	Cells_EBV-transformed_lymphocytes	ENSG00000152219	G	1.30579876873355e-10	-7.24343584102609	0.0009416233	NA	NA	11	30392859	ARL14EP
11:30392902:A:G	GTEx_v6	Cells_EBV-transformed_lymphocytes	ENSG00000152219	A	1.16222646816935e-10	-7.26822947485586	0.0009416233	NA	NA	11	30392902	ARL14EP
11:30393964:A:T	GTEx_v6	Cells_EBV-transformed_lymphocytes	ENSG00000152219	A	6.60879430136349e-13	-8.35303253144646	0.0009416233	NA	NA	11	30393964	ARL14EP
11:30394358:G:T	GTEx_v6	Cells_EBV-transformed_lymphocytes	ENSG00000152219	T	6.31369702610942e-11	-7.39779970177112	0.0009416233	NA	NA	11	30394358	ARL14EP
11:30394734:A:G	GTEx_v6	Cells_EBV-transformed_lymphocytes	ENSG00000152219	A	6.31369702610942e-11	-7.39779970177112	0.0009416233	NA	NA	11	30394734	ARL14EP
11:30397010:A:C	GTEx_v6	Cells_EBV-transformed_lymphocytes	ENSG00000152219	C	9.29288106315996e-12	7.80161521090477	0.0009416233	NA	NA	11	30397010	ARL14EP
11:30409044:A:G	GTEx_v6	Cells_EBV-transformed_lymphocytes	ENSG00000152219	G	3.66607214879263e-10	7.02276681689572	0.0009416233	NA	NA	11	30409044	ARL14EP
11:30411628:A:G	GTEx_v6	Cells_EBV-transformed_lymphocytes	ENSG00000152219	G	3.53883239222462e-10	7.03034694881495	0.0009416233	NA	NA	11	30411628	ARL14EP
11:30411657:C:T	GTEx_v6	Cells_EBV-transformed_lymphocytes	ENSG00000152219	T	3.66607214879263e-10	7.02276681689572	0.0009416233	NA	NA	11	30411657	ARL14EP
11:30421459:C:T	GTEx_v6	Cells_EBV-transformed_lymphocytes	ENSG00000152219	C	3.58743105215171e-10	7.02742031743447	0.0009416233	NA	NA	11	30421459	ARL14EP
11:30426510:C:T	GTEx_v6	Cells_EBV-transformed_lymphocytes	ENSG00000152219	T	3.58709348584617e-10	7.02744050986681	0.0009416233	NA	NA	11	30426510	ARL14EP
11:30429759:G:T	GTEx_v6	Cells_EBV-transformed_lymphocytes	ENSG00000152219	G	4.1440187035599e-10	6.99645306580387	0.0009416233	NA	NA	11	30429759	ARL14EP
11:30432176:C:T	GTEx_v6	Cells_EBV-transformed_lymphocytes	ENSG00000152219	C	3.66607214879263e-10	7.02276681689572	0.0009416233	NA	NA	11	30432176	ARL14EP
11:30145730:C:T	GTEx_v6	Esophagus_Mucosa	ENSG00000152219	T	1.426710067848e-05	4.44748094294246	0.0008354935	NA	NA	11	30145730	ARL14EP
11:30146230:C:T	GTEx_v6	Esophagus_Mucosa	ENSG00000152219	C	1.53491627622248e-05	4.43021841921465	0.0008354935	NA	NA	11	30146230	ARL14EP
11:30146407:C:T	GTEx_v6	Esophagus_Mucosa	ENSG00000152219	T	1.44241232989637e-05	4.44489943138709	0.0008354935	NA	NA	11	30146407	ARL14EP
11:30147285:A:C	GTEx_v6	Esophagus_Mucosa	ENSG00000152219	A	4.27039952900466e-06	4.72553115140405	0.0008354935	NA	NA	11	30147285	ARL14EP
11:30147515:C:T	GTEx_v6	Esophagus_Mucosa	ENSG00000152219	C	1.44790285448882e-05	4.44400313477888	0.0008354935	NA	NA	11	30147515	ARL14EP
11:30147562:C:T	GTEx_v6	Esophagus_Mucosa	ENSG00000152219	T	1.44290049471911e-05	4.44481960865551	0.0008354935	NA	NA	11	30147562	ARL14EP
11:30148871:C:T	GTEx_v6	Esophagus_Mucosa	ENSG00000152219	C	4.55389642372532e-06	4.71102015325068	0.0008354935	NA	NA	11	30148871	ARL14EP
11:30149602:C:G	GTEx_v6	Esophagus_Mucosa	ENSG00000152219	G	5.10374489333402e-06	4.68520475237138	0.0008354935	NA	NA	11	30149602	ARL14EP
11:30150000:A:G	GTEx_v6	Esophagus_Mucosa	ENSG00000152219	A	5.09550766091151e-06	4.68557128305374	0.0008354935	NA	NA	11	30150000	ARL14EP
11:30151117:C:T	GTEx_v6	Esophagus_Mucosa	ENSG00000152219	T	6.53150591786426e-06	4.62898399803914	0.0008354935	NA	NA	11	30151117	ARL14EP
11:30151444:C:T	GTEx_v6	Esophagus_Mucosa	ENSG00000152219	T	5.07814318241225e-06	4.68634582324219	0.0008354935	NA	NA	11	30151444	ARL14EP
11:30152078:A:G	GTEx_v6	Esophagus_Mucosa	ENSG00000152219	G	4.07859927551503e-06	4.73588585323485	0.0008354935	NA	NA	11	30152078	ARL14EP
11:30152594:A:G	GTEx_v6	Esophagus_Mucosa	ENSG00000152219	A	3.72985082065933e-06	4.75597986836502	0.0008354935	NA	NA	11	30152594	ARL14EP
11:30153348:A:C	GTEx_v6	Esophagus_Mucosa	ENSG00000152219	C	3.72985082065933e-06	4.75597986836502	0.0008354935	NA	NA	11	30153348	ARL14EP
11:30154037:C:T	GTEx_v6	Esophagus_Mucosa	ENSG00000152219	C	3.73296202156104e-06	4.75579271676109	0.0008354935	NA	NA	11	30154037	ARL14EP
11:30154407:C:G	GTEx_v6	Esophagus_Mucosa	ENSG00000152219	G	3.73296202156104e-06	4.75579271676109	0.0008354935	NA	NA	11	30154407	ARL14EP
11:30154477:A:G	GTEx_v6	Esophagus_Mucosa	ENSG00000152219	G	6.70104228316315e-06	4.62311459639734	0.0008354935	NA	NA	11	30154477	ARL14EP
11:30154609:C:T	GTEx_v6	Esophagus_Mucosa	ENSG00000152219	T	3.06463425016214e-06	4.79992465681016	0.0008354935	NA	NA	11	30154609	ARL14EP
11:30154930:C:T	GTEx_v6	Esophagus_Mucosa	ENSG00000152219	C	3.75666514592477e-06	4.75437180115572	0.0008354935	NA	NA	11	30154930	ARL14EP
11:30155086:C:T	GTEx_v6	Esophagus_Mucosa	ENSG00000152219	C	3.73218989983954e-06	4.75583914902057	0.0008354935	NA	NA	11	30155086	ARL14EP
11:30155294:A:G	GTEx_v6	Esophagus_Mucosa	ENSG00000152219	G	2.53680349430923e-06	-4.84193657156145	0.0008354935	NA	NA	11	30155294	ARL14EP
11:30155490:A:C	GTEx_v6	Esophagus_Mucosa	ENSG00000152219	C	3.16198793006298e-06	4.79294836164442	0.0008354935	NA	NA	11	30155490	ARL14EP
11:30155829:C:T	GTEx_v6	Esophagus_Mucosa	ENSG00000152219	T	3.75125785867017e-06	4.75469518446951	0.0008354935	NA	NA	11	30155829	ARL14EP
11:30156019:G:T	GTEx_v6	Esophagus_Mucosa	ENSG00000152219	G	7.46440685560048e-06	4.59834431573424	0.0008354935	NA	NA	11	30156019	ARL14EP
11:30156039:A:T	GTEx_v6	Esophagus_Mucosa	ENSG00000152219	T	7.24558620578976e-06	4.60518558846012	0.0008354935	NA	NA	11	30156039	ARL14EP
11:30156168:C:T	GTEx_v6	Esophagus_Mucosa	ENSG00000152219	C	7.24558620578976e-06	4.60518558846012	0.0008354935	NA	NA	11	30156168	ARL14EP
11:30156631:C:G	GTEx_v6	Esophagus_Mucosa	ENSG00000152219	C	6.72282506041739e-06	4.62237086776203	0.0008354935	NA	NA	11	30156631	ARL14EP
11:30157917:C:T	GTEx_v6	Esophagus_Mucosa	ENSG00000152219	C	3.48695734515037e-06	4.77107704569003	0.0008354935	NA	NA	11	30157917	ARL14EP
11:30158498:C:T	GTEx_v6	Esophagus_Mucosa	ENSG00000152219	C	3.46414107171246e-06	4.77254700501271	0.0008354935	NA	NA	11	30158498	ARL14EP
11:30158828:A:G	GTEx_v6	Esophagus_Mucosa	ENSG00000152219	G	3.7411737356223e-06	4.75529947069181	0.0008354935	NA	NA	11	30158828	ARL14EP
11:30158907:C:T	GTEx_v6	Esophagus_Mucosa	ENSG00000152219	C	2.67539150461336e-06	4.83014123922396	0.0008354935	NA	NA	11	30158907	ARL14EP
11:30158908:A:G	GTEx_v6	Esophagus_Mucosa	ENSG00000152219	A	2.6817657914414e-06	4.82961303632838	0.0008354935	NA	NA	11	30158908	ARL14EP
11:30159305:C:T	GTEx_v6	Esophagus_Mucosa	ENSG00000152219	C	3.47564720882182e-06	4.77180454657278	0.0008354935	NA	NA	11	30159305	ARL14EP
11:30159379:C:T	GTEx_v6	Esophagus_Mucosa	ENSG00000152219	T	3.47564720882182e-06	4.77180454657278	0.0008354935	NA	NA	11	30159379	ARL14EP
11:30159382:C:T	GTEx_v6	Esophagus_Mucosa	ENSG00000152219	C	3.47564720882182e-06	4.77180454657278	0.0008354935	NA	NA	11	30159382	ARL14EP
11:30159427:A:G	GTEx_v6	Esophagus_Mucosa	ENSG00000152219	A	3.47564720882182e-06	4.77180454657278	0.0008354935	NA	NA	11	30159427	ARL14EP
11:30159584:A:G	GTEx_v6	Esophagus_Mucosa	ENSG00000152219	A	3.47200685297717e-06	4.77203919135907	0.0008354935	NA	NA	11	30159584	ARL14EP
11:30160204:A:G	GTEx_v6	Esophagus_Mucosa	ENSG00000152219	G	3.47703136833438e-06	4.77171539070761	0.0008354935	NA	NA	11	30160204	ARL14EP
11:30160548:A:G	GTEx_v6	Esophagus_Mucosa	ENSG00000152219	G	1.2424617742088e-06	4.99827513106846	0.0008354935	NA	NA	11	30160548	ARL14EP
11:30160793:C:T	GTEx_v6	Esophagus_Mucosa	ENSG00000152219	C	3.66362701644001e-06	4.7599996763412	0.0008354935	NA	NA	11	30160793	ARL14EP
11:30160801:C:T	GTEx_v6	Esophagus_Mucosa	ENSG00000152219	T	3.66382219164457e-06	4.75998772636154	0.0008354935	NA	NA	11	30160801	ARL14EP
11:30160908:A:G	GTEx_v6	Esophagus_Mucosa	ENSG00000152219	G	3.44956624962235e-06	4.77349090415818	0.0008354935	NA	NA	11	30160908	ARL14EP
11:30161164:C:T	GTEx_v6	Esophagus_Mucosa	ENSG00000152219	T	1.20520439058588e-06	5.00486514984708	0.0008354935	NA	NA	11	30161164	ARL14EP
11:30162194:A:C	GTEx_v6	Esophagus_Mucosa	ENSG00000152219	A	3.19240557456382e-06	4.79081116810891	0.0008354935	NA	NA	11	30162194	ARL14EP
11:30162222:A:T	GTEx_v6	Esophagus_Mucosa	ENSG00000152219	A	3.24540685867232e-06	4.78713379056515	0.0008354935	NA	NA	11	30162222	ARL14EP
11:30162744:A:G	GTEx_v6	Esophagus_Mucosa	ENSG00000152219	G	3.1782352711698e-06	4.79180433772121	0.0008354935	NA	NA	11	30162744	ARL14EP
11:30162775:A:C	GTEx_v6	Esophagus_Mucosa	ENSG00000152219	C	3.17818245995211e-06	4.79180804715521	0.0008354935	NA	NA	11	30162775	ARL14EP
11:30162984:A:G	GTEx_v6	Esophagus_Mucosa	ENSG00000152219	A	1.33490456640776e-05	4.46314348968235	0.0008354935	NA	NA	11	30162984	ARL14EP
11:30163013:C:T	GTEx_v6	Esophagus_Mucosa	ENSG00000152219	C	1.28380055625734e-05	4.47231676503078	0.0008354935	NA	NA	11	30163013	ARL14EP
11:30163183:A:T	GTEx_v6	Esophagus_Mucosa	ENSG00000152219	T	1.28380055625734e-05	4.47231676503078	0.0008354935	NA	NA	11	30163183	ARL14EP
11:30163968:A:G	GTEx_v6	Esophagus_Mucosa	ENSG00000152219	A	1.28380055625734e-05	4.47231676503078	0.0008354935	NA	NA	11	30163968	ARL14EP
11:30164732:A:G	GTEx_v6	Esophagus_Mucosa	ENSG00000152219	G	1.28380055625734e-05	4.47231676503078	0.0008354935	NA	NA	11	30164732	ARL14EP
11:30165272:C:T	GTEx_v6	Esophagus_Mucosa	ENSG00000152219	T	1.28380055625734e-05	4.47231676503078	0.0008354935	NA	NA	11	30165272	ARL14EP
11:30165706:C:T	GTEx_v6	Esophagus_Mucosa	ENSG00000152219	C	1.01897738917643e-05	4.52632584263596	0.0008354935	NA	NA	11	30165706	ARL14EP
11:30165710:A:G	GTEx_v6	Esophagus_Mucosa	ENSG00000152219	G	8.62175678083044e-06	4.56509469821258	0.0008354935	NA	NA	11	30165710	ARL14EP
11:30166109:C:T	GTEx_v6	Esophagus_Mucosa	ENSG00000152219	C	1.28380055625734e-05	4.47231676503078	0.0008354935	NA	NA	11	30166109	ARL14EP
11:30166240:C:T	GTEx_v6	Esophagus_Mucosa	ENSG00000152219	T	1.28380055625734e-05	4.47231676503078	0.0008354935	NA	NA	11	30166240	ARL14EP
11:30166391:A:G	GTEx_v6	Esophagus_Mucosa	ENSG00000152219	G	1.01029427855823e-05	4.52831735718516	0.0008354935	NA	NA	11	30166391	ARL14EP
11:30166397:A:G	GTEx_v6	Esophagus_Mucosa	ENSG00000152219	A	2.0323516030485e-05	4.36346122790633	0.0008354935	NA	NA	11	30166397	ARL14EP
11:30166628:C:T	GTEx_v6	Esophagus_Mucosa	ENSG00000152219	C	1.28635363895437e-05	4.47185022013024	0.0008354935	NA	NA	11	30166628	ARL14EP
11:30167113:G:T	GTEx_v6	Esophagus_Mucosa	ENSG00000152219	G	1.28380055625734e-05	4.47231676503078	0.0008354935	NA	NA	11	30167113	ARL14EP
11:30167121:A:G	GTEx_v6	Esophagus_Mucosa	ENSG00000152219	A	1.28380055625734e-05	4.47231676503078	0.0008354935	NA	NA	11	30167121	ARL14EP
11:30167587:G:T	GTEx_v6	Esophagus_Mucosa	ENSG00000152219	T	4.89552318736078e-06	4.69464993913516	0.0008354935	NA	NA	11	30167587	ARL14EP
11:30167835:C:T	GTEx_v6	Esophagus_Mucosa	ENSG00000152219	T	1.29255996923416e-05	4.47071978938337	0.0008354935	NA	NA	11	30167835	ARL14EP
11:30168320:A:T	GTEx_v6	Esophagus_Mucosa	ENSG00000152219	T	1.28380055625734e-05	4.47231676503078	0.0008354935	NA	NA	11	30168320	ARL14EP
11:30168564:A:C	GTEx_v6	Esophagus_Mucosa	ENSG00000152219	C	1.28380055625734e-05	4.47231676503078	0.0008354935	NA	NA	11	30168564	ARL14EP
11:30168745:A:C	GTEx_v6	Esophagus_Mucosa	ENSG00000152219	A	2.33935735247709e-05	4.32971809184285	0.0008354935	NA	NA	11	30168745	ARL14EP
11:30168871:C:T	GTEx_v6	Esophagus_Mucosa	ENSG00000152219	T	1.28380055625734e-05	4.47231676503078	0.0008354935	NA	NA	11	30168871	ARL14EP
11:30169198:C:T	GTEx_v6	Esophagus_Mucosa	ENSG00000152219	T	1.28380055625734e-05	4.47231676503078	0.0008354935	NA	NA	11	30169198	ARL14EP
11:30169574:C:T	GTEx_v6	Esophagus_Mucosa	ENSG00000152219	C	1.28734644562705e-05	4.47166903703869	0.0008354935	NA	NA	11	30169574	ARL14EP
11:30169761:A:C	GTEx_v6	Esophagus_Mucosa	ENSG00000152219	A	2.36849343134894e-05	4.32673985052618	0.0008354935	NA	NA	11	30169761	ARL14EP
11:30169856:A:G	GTEx_v6	Esophagus_Mucosa	ENSG00000152219	A	8.62175678083044e-06	4.56509469821258	0.0008354935	NA	NA	11	30169856	ARL14EP
11:30169998:C:T	GTEx_v6	Esophagus_Mucosa	ENSG00000152219	C	1.28380055625734e-05	4.47231676503078	0.0008354935	NA	NA	11	30169998	ARL14EP
11:30170152:C:T	GTEx_v6	Esophagus_Mucosa	ENSG00000152219	T	8.62175678083044e-06	4.56509469821258	0.0008354935	NA	NA	11	30170152	ARL14EP
11:30170254:C:T	GTEx_v6	Esophagus_Mucosa	ENSG00000152219	T	1.96007661622055e-05	4.37211485064892	0.0008354935	NA	NA	11	30170254	ARL14EP
11:30170373:C:T	GTEx_v6	Esophagus_Mucosa	ENSG00000152219	C	1.28380055625734e-05	4.47231676503078	0.0008354935	NA	NA	11	30170373	ARL14EP
11:30170837:A:G	GTEx_v6	Esophagus_Mucosa	ENSG00000152219	G	1.28380055625734e-05	4.47231676503078	0.0008354935	NA	NA	11	30170837	ARL14EP
11:30171615:A:T	GTEx_v6	Esophagus_Mucosa	ENSG00000152219	T	1.28380055625734e-05	4.47231676503078	0.0008354935	NA	NA	11	30171615	ARL14EP
11:30172579:A:G	GTEx_v6	Esophagus_Mucosa	ENSG00000152219	A	1.46099561840108e-05	4.44187892312817	0.0008354935	NA	NA	11	30172579	ARL14EP
11:30172916:A:C	GTEx_v6	Esophagus_Mucosa	ENSG00000152219	C	1.27119729265083e-05	4.47463300504682	0.0008354935	NA	NA	11	30172916	ARL14EP
11:30173187:C:T	GTEx_v6	Esophagus_Mucosa	ENSG00000152219	C	1.27119729265083e-05	4.47463300504682	0.0008354935	NA	NA	11	30173187	ARL14EP
11:30173317:C:T	GTEx_v6	Esophagus_Mucosa	ENSG00000152219	T	1.27119729265083e-05	4.47463300504682	0.0008354935	NA	NA	11	30173317	ARL14EP
11:30173963:C:T	GTEx_v6	Esophagus_Mucosa	ENSG00000152219	C	1.27119729265083e-05	4.47463300504682	0.0008354935	NA	NA	11	30173963	ARL14EP
11:30173987:G:T	GTEx_v6	Esophagus_Mucosa	ENSG00000152219	T	1.27119729265083e-05	4.47463300504682	0.0008354935	NA	NA	11	30173987	ARL14EP
11:30174019:G:T	GTEx_v6	Esophagus_Mucosa	ENSG00000152219	T	1.27119729265083e-05	4.47463300504682	0.0008354935	NA	NA	11	30174019	ARL14EP
11:30174370:C:T	GTEx_v6	Esophagus_Mucosa	ENSG00000152219	T	1.27119729265083e-05	4.47463300504682	0.0008354935	NA	NA	11	30174370	ARL14EP
11:30174438:C:T	GTEx_v6	Esophagus_Mucosa	ENSG00000152219	T	1.92106844959192e-05	4.37691342453776	0.0008354935	NA	NA	11	30174438	ARL14EP
11:30174667:C:T	GTEx_v6	Esophagus_Mucosa	ENSG00000152219	C	4.85535197029618e-06	4.69651666876629	0.0008354935	NA	NA	11	30174667	ARL14EP
11:30174965:A:C	GTEx_v6	Esophagus_Mucosa	ENSG00000152219	A	1.02701406316406e-05	4.52449708668001	0.0008354935	NA	NA	11	30174965	ARL14EP
11:30175706:C:T	GTEx_v6	Esophagus_Mucosa	ENSG00000152219	T	4.89552318736078e-06	4.69464993913516	0.0008354935	NA	NA	11	30175706	ARL14EP
11:30175950:C:G	GTEx_v6	Esophagus_Mucosa	ENSG00000152219	C	6.66774543058815e-06	4.62425596416961	0.0008354935	NA	NA	11	30175950	ARL14EP
11:30176085:A:T	GTEx_v6	Esophagus_Mucosa	ENSG00000152219	A	1.27091743741557e-05	4.47468468721737	0.0008354935	NA	NA	11	30176085	ARL14EP
11:30176106:A:G	GTEx_v6	Esophagus_Mucosa	ENSG00000152219	A	1.27091743741557e-05	4.47468468721737	0.0008354935	NA	NA	11	30176106	ARL14EP
11:30176241:G:T	GTEx_v6	Esophagus_Mucosa	ENSG00000152219	G	1.27091743741557e-05	4.47468468721737	0.0008354935	NA	NA	11	30176241	ARL14EP
11:30176743:C:T	GTEx_v6	Esophagus_Mucosa	ENSG00000152219	C	1.27091743741557e-05	4.47468468721737	0.0008354935	NA	NA	11	30176743	ARL14EP
11:30176794:A:T	GTEx_v6	Esophagus_Mucosa	ENSG00000152219	T	1.27091743741557e-05	4.47468468721737	0.0008354935	NA	NA	11	30176794	ARL14EP
11:30176879:C:T	GTEx_v6	Esophagus_Mucosa	ENSG00000152219	C	2.14179947434036e-05	4.35090309612864	0.0008354935	NA	NA	11	30176879	ARL14EP
11:30177010:A:G	GTEx_v6	Esophagus_Mucosa	ENSG00000152219	A	1.01897738917643e-05	4.52632584263596	0.0008354935	NA	NA	11	30177010	ARL14EP
11:30177120:C:T	GTEx_v6	Esophagus_Mucosa	ENSG00000152219	C	1.28323732969285e-05	4.47241980790848	0.0008354935	NA	NA	11	30177120	ARL14EP
11:30177267:A:G	GTEx_v6	Esophagus_Mucosa	ENSG00000152219	A	1.28323732969285e-05	4.47241980790848	0.0008354935	NA	NA	11	30177267	ARL14EP
11:30177817:C:T	GTEx_v6	Esophagus_Mucosa	ENSG00000152219	T	1.53001873843146e-05	4.43097411265551	0.0008354935	NA	NA	11	30177817	ARL14EP
11:30177821:C:T	GTEx_v6	Esophagus_Mucosa	ENSG00000152219	C	1.53724018588951e-05	4.42986064810699	0.0008354935	NA	NA	11	30177821	ARL14EP
11:30178465:C:T	GTEx_v6	Esophagus_Mucosa	ENSG00000152219	C	1.28323732969285e-05	4.47241980790848	0.0008354935	NA	NA	11	30178465	ARL14EP
11:30179203:C:T	GTEx_v6	Esophagus_Mucosa	ENSG00000152219	T	1.28323732969285e-05	4.47241980790848	0.0008354935	NA	NA	11	30179203	ARL14EP
11:30179758:C:T	GTEx_v6	Esophagus_Mucosa	ENSG00000152219	T	1.28323732969285e-05	4.47241980790848	0.0008354935	NA	NA	11	30179758	ARL14EP
11:30179949:A:G	GTEx_v6	Esophagus_Mucosa	ENSG00000152219	G	1.28323732969285e-05	4.47241980790848	0.0008354935	NA	NA	11	30179949	ARL14EP
11:30180390:A:G	GTEx_v6	Esophagus_Mucosa	ENSG00000152219	G	1.14944707079695e-05	4.49821951948427	0.0008354935	NA	NA	11	30180390	ARL14EP
11:30180424:C:CA	GTEx_v6	Esophagus_Mucosa	ENSG00000152219	CA	1.14494696568963e-05	4.49913666304838	0.0008354935	NA	NA	11	30180424	ARL14EP
11:30180671:C:G	GTEx_v6	Esophagus_Mucosa	ENSG00000152219	G	1.14908115960653e-05	4.49829396491461	0.0008354935	NA	NA	11	30180671	ARL14EP
11:30180685:C:T	GTEx_v6	Esophagus_Mucosa	ENSG00000152219	C	1.14658482878839e-05	4.49880245793263	0.0008354935	NA	NA	11	30180685	ARL14EP
11:30181153:C:T	GTEx_v6	Esophagus_Mucosa	ENSG00000152219	T	1.14872434777846e-05	4.49836658101492	0.0008354935	NA	NA	11	30181153	ARL14EP
11:30181316:A:G	GTEx_v6	Esophagus_Mucosa	ENSG00000152219	A	1.16132171167495e-05	4.49581588470127	0.0008354935	NA	NA	11	30181316	ARL14EP
11:30181651:G:T	GTEx_v6	Esophagus_Mucosa	ENSG00000152219	G	1.14828377383514e-05	4.49845627378393	0.0008354935	NA	NA	11	30181651	ARL14EP
11:30181671:A:T	GTEx_v6	Esophagus_Mucosa	ENSG00000152219	T	1.14540133743996e-05	4.49904390267515	0.0008354935	NA	NA	11	30181671	ARL14EP
11:30181778:A:G	GTEx_v6	Esophagus_Mucosa	ENSG00000152219	G	1.12937754161119e-05	4.50233675245873	0.0008354935	NA	NA	11	30181778	ARL14EP
11:30182068:C:T	GTEx_v6	Esophagus_Mucosa	ENSG00000152219	C	1.09154209653506e-05	4.51029368341086	0.0008354935	NA	NA	11	30182068	ARL14EP
11:30182270:A:T	GTEx_v6	Esophagus_Mucosa	ENSG00000152219	T	1.06791320810139e-05	4.51539860640863	0.0008354935	NA	NA	11	30182270	ARL14EP
11:30182303:C:G	GTEx_v6	Esophagus_Mucosa	ENSG00000152219	C	1.06304903952669e-05	4.51646296306343	0.0008354935	NA	NA	11	30182303	ARL14EP
11:30182858:A:C	GTEx_v6	Esophagus_Mucosa	ENSG00000152219	A	2.05695722604474e-05	4.36058239342764	0.0008354935	NA	NA	11	30182858	ARL14EP
11:30183344:C:T	GTEx_v6	Esophagus_Mucosa	ENSG00000152219	C	1.02108002548936e-05	4.52584604829022	0.0008354935	NA	NA	11	30183344	ARL14EP
11:30183742:A:T	GTEx_v6	Esophagus_Mucosa	ENSG00000152219	A	7.12239979731568e-06	4.60912501525222	0.0008354935	NA	NA	11	30183742	ARL14EP
11:30183831:A:G	GTEx_v6	Esophagus_Mucosa	ENSG00000152219	G	1.04205362479101e-05	4.52111150033363	0.0008354935	NA	NA	11	30183831	ARL14EP
11:30184483:C:T	GTEx_v6	Esophagus_Mucosa	ENSG00000152219	T	1.04274352542953e-05	4.52095732530562	0.0008354935	NA	NA	11	30184483	ARL14EP
11:30184538:C:T	GTEx_v6	Esophagus_Mucosa	ENSG00000152219	C	1.04179684890098e-05	4.52116890820794	0.0008354935	NA	NA	11	30184538	ARL14EP
11:30184860:C:G	GTEx_v6	Esophagus_Mucosa	ENSG00000152219	G	1.04154057625366e-05	4.52122621714415	0.0008354935	NA	NA	11	30184860	ARL14EP
11:30185486:A:G	GTEx_v6	Esophagus_Mucosa	ENSG00000152219	G	1.04128480654576e-05	4.52128342713677	0.0008354935	NA	NA	11	30185486	ARL14EP
11:30185850:A:G	GTEx_v6	Esophagus_Mucosa	ENSG00000152219	A	1.45974164461673e-05	4.44208157832591	0.0008354935	NA	NA	11	30185850	ARL14EP
11:30193060:A:G	GTEx_v6	Esophagus_Mucosa	ENSG00000152219	A	6.53646842682999e-06	4.62881011883166	0.0008354935	NA	NA	11	30193060	ARL14EP
11:30195542:G:T	GTEx_v6	Esophagus_Mucosa	ENSG00000152219	G	4.53021920076426e-06	4.71219823788855	0.0008354935	NA	NA	11	30195542	ARL14EP
11:30197429:A:G	GTEx_v6	Esophagus_Mucosa	ENSG00000152219	A	9.75550814197253e-06	4.53645426585999	0.0008354935	NA	NA	11	30197429	ARL14EP
11:30198439:C:T	GTEx_v6	Esophagus_Mucosa	ENSG00000152219	C	9.8521619349004e-06	4.53416299098532	0.0008354935	NA	NA	11	30198439	ARL14EP
11:30199020:C:T	GTEx_v6	Esophagus_Mucosa	ENSG00000152219	T	4.19059693182932e-06	4.72978379457989	0.0008354935	NA	NA	11	30199020	ARL14EP
11:30199688:A:C	GTEx_v6	Esophagus_Mucosa	ENSG00000152219	C	4.08511427450121e-06	4.73552648559128	0.0008354935	NA	NA	11	30199688	ARL14EP
11:30199907:A:C	GTEx_v6	Esophagus_Mucosa	ENSG00000152219	C	6.87902190300653e-06	4.61710488738312	0.0008354935	NA	NA	11	30199907	ARL14EP
11:30200473:A:G	GTEx_v6	Esophagus_Mucosa	ENSG00000152219	A	7.43520911007135e-06	4.59924590732373	0.0008354935	NA	NA	11	30200473	ARL14EP
11:30200751:C:T	GTEx_v6	Esophagus_Mucosa	ENSG00000152219	C	4.56191882119496e-06	4.71062233091034	0.0008354935	NA	NA	11	30200751	ARL14EP
11:30201790:C:T	GTEx_v6	Esophagus_Mucosa	ENSG00000152219	C	8.14084969225381e-06	4.57835519771964	0.0008354935	NA	NA	11	30201790	ARL14EP
11:30202285:A:G	GTEx_v6	Esophagus_Mucosa	ENSG00000152219	A	8.17918863896313e-06	4.57727073304965	0.0008354935	NA	NA	11	30202285	ARL14EP
11:30203825:C:T	GTEx_v6	Esophagus_Mucosa	ENSG00000152219	C	4.10595594686966e-06	4.73438056263311	0.0008354935	NA	NA	11	30203825	ARL14EP
11:30205371:C:G	GTEx_v6	Esophagus_Mucosa	ENSG00000152219	C	8.4137114248425e-06	4.57074163487852	0.0008354935	NA	NA	11	30205371	ARL14EP
11:30206532:A:G	GTEx_v6	Esophagus_Mucosa	ENSG00000152219	G	9.27156549429163e-06	4.54826559286048	0.0008354935	NA	NA	11	30206532	ARL14EP
11:30207239:A:G	GTEx_v6	Esophagus_Mucosa	ENSG00000152219	A	1.4822519194518e-05	4.43846886909752	0.0008354935	NA	NA	11	30207239	ARL14EP
11:30207843:A:G	GTEx_v6	Esophagus_Mucosa	ENSG00000152219	G	1.25189497433246e-05	4.47822354813742	0.0008354935	NA	NA	11	30207843	ARL14EP
11:30208486:A:C	GTEx_v6	Esophagus_Mucosa	ENSG00000152219	C	1.87861959673904e-06	4.90815927958386	0.0008354935	NA	NA	11	30208486	ARL14EP
11:30208516:A:G	GTEx_v6	Esophagus_Mucosa	ENSG00000152219	A	8.6225440243064e-07	5.07694155051594	0.0008354935	NA	NA	11	30208516	ARL14EP
11:30145730:C:T	GTEx_v6	Esophagus_Muscularis	ENSG00000152219	T	5.23405223379297e-07	5.20477102243258	0.0003359862	NA	NA	11	30145730	ARL14EP
11:30146230:C:T	GTEx_v6	Esophagus_Muscularis	ENSG00000152219	C	1.3905131181008e-07	5.48290319796187	0.0003359862	NA	NA	11	30146230	ARL14EP
11:30146407:C:T	GTEx_v6	Esophagus_Muscularis	ENSG00000152219	T	1.38409683777065e-07	5.48385715525889	0.0003359862	NA	NA	11	30146407	ARL14EP
11:30147285:A:C	GTEx_v6	Esophagus_Muscularis	ENSG00000152219	A	9.63493043562559e-09	6.0169435052171	0.0003359862	NA	NA	11	30147285	ARL14EP
11:30147515:C:T	GTEx_v6	Esophagus_Muscularis	ENSG00000152219	C	1.34262880829643e-07	5.49012854867304	0.0003359862	NA	NA	11	30147515	ARL14EP
11:30147562:C:T	GTEx_v6	Esophagus_Muscularis	ENSG00000152219	T	1.34174956568219e-07	5.49026355586917	0.0003359862	NA	NA	11	30147562	ARL14EP
11:30148871:C:T	GTEx_v6	Esophagus_Muscularis	ENSG00000152219	C	9.23159259447818e-09	6.02525246192521	0.0003359862	NA	NA	11	30148871	ARL14EP
11:30149602:C:G	GTEx_v6	Esophagus_Muscularis	ENSG00000152219	G	2.91502992089996e-07	5.32878081781217	0.0003359862	NA	NA	11	30149602	ARL14EP
11:30150000:A:G	GTEx_v6	Esophagus_Muscularis	ENSG00000152219	A	2.91982939375117e-07	5.32843498998966	0.0003359862	NA	NA	11	30150000	ARL14EP
11:30151117:C:T	GTEx_v6	Esophagus_Muscularis	ENSG00000152219	T	1.52467569149739e-07	5.46388191697041	0.0003359862	NA	NA	11	30151117	ARL14EP
11:30151444:C:T	GTEx_v6	Esophagus_Muscularis	ENSG00000152219	T	2.93016084768656e-07	5.32769242733874	0.0003359862	NA	NA	11	30151444	ARL14EP
11:30152078:A:G	GTEx_v6	Esophagus_Muscularis	ENSG00000152219	G	3.67884248125062e-07	5.2797091975469	0.0003359862	NA	NA	11	30152078	ARL14EP
11:30152594:A:G	GTEx_v6	Esophagus_Muscularis	ENSG00000152219	A	4.22122509412994e-07	5.25056531196572	0.0003359862	NA	NA	11	30152594	ARL14EP
11:30153348:A:C	GTEx_v6	Esophagus_Muscularis	ENSG00000152219	C	4.22122509412994e-07	5.25056531196572	0.0003359862	NA	NA	11	30153348	ARL14EP
11:30154037:C:T	GTEx_v6	Esophagus_Muscularis	ENSG00000152219	C	4.22255851514583e-07	5.25049825695071	0.0003359862	NA	NA	11	30154037	ARL14EP
11:30154407:C:G	GTEx_v6	Esophagus_Muscularis	ENSG00000152219	G	4.22376165955154e-07	5.25043777095502	0.0003359862	NA	NA	11	30154407	ARL14EP
11:30154477:A:G	GTEx_v6	Esophagus_Muscularis	ENSG00000152219	G	3.1560117201572e-08	5.78346652009018	0.0003359862	NA	NA	11	30154477	ARL14EP
11:30154609:C:T	GTEx_v6	Esophagus_Muscularis	ENSG00000152219	T	4.22376165955154e-07	5.25043777095502	0.0003359862	NA	NA	11	30154609	ARL14EP
11:30154930:C:T	GTEx_v6	Esophagus_Muscularis	ENSG00000152219	C	4.25296129439933e-07	5.24897492620025	0.0003359862	NA	NA	11	30154930	ARL14EP
11:30155086:C:T	GTEx_v6	Esophagus_Muscularis	ENSG00000152219	C	4.22376165955154e-07	5.25043777095502	0.0003359862	NA	NA	11	30155086	ARL14EP
11:30155294:A:G	GTEx_v6	Esophagus_Muscularis	ENSG00000152219	G	5.39031026768628e-07	-5.19848583842619	0.0003359862	NA	NA	11	30155294	ARL14EP
11:30155490:A:C	GTEx_v6	Esophagus_Muscularis	ENSG00000152219	C	3.9827912967059e-07	5.26289974839329	0.0003359862	NA	NA	11	30155490	ARL14EP
11:30155829:C:T	GTEx_v6	Esophagus_Muscularis	ENSG00000152219	T	4.22530971428453e-07	5.25035996984231	0.0003359862	NA	NA	11	30155829	ARL14EP
11:30156019:G:T	GTEx_v6	Esophagus_Muscularis	ENSG00000152219	G	1.34201831554687e-06	5.00094769639981	0.0003359862	NA	NA	11	30156019	ARL14EP
11:30156039:A:T	GTEx_v6	Esophagus_Muscularis	ENSG00000152219	T	1.39190894218649e-06	4.99293176706462	0.0003359862	NA	NA	11	30156039	ARL14EP
11:30156168:C:T	GTEx_v6	Esophagus_Muscularis	ENSG00000152219	C	1.39190894218649e-06	4.99293176706462	0.0003359862	NA	NA	11	30156168	ARL14EP
11:30156631:C:G	GTEx_v6	Esophagus_Muscularis	ENSG00000152219	C	1.38031762257745e-06	4.99476900674151	0.0003359862	NA	NA	11	30156631	ARL14EP
11:30157917:C:T	GTEx_v6	Esophagus_Muscularis	ENSG00000152219	C	4.1907952316383e-07	5.25210119431415	0.0003359862	NA	NA	11	30157917	ARL14EP
11:30158498:C:T	GTEx_v6	Esophagus_Muscularis	ENSG00000152219	C	4.03410874655579e-07	5.26018548093043	0.0003359862	NA	NA	11	30158498	ARL14EP
11:30158828:A:G	GTEx_v6	Esophagus_Muscularis	ENSG00000152219	G	4.04228146596278e-07	5.25975631530825	0.0003359862	NA	NA	11	30158828	ARL14EP
11:30158907:C:T	GTEx_v6	Esophagus_Muscularis	ENSG00000152219	C	4.93742732424808e-07	5.21722089338677	0.0003359862	NA	NA	11	30158907	ARL14EP
11:30158908:A:G	GTEx_v6	Esophagus_Muscularis	ENSG00000152219	A	4.95891109385203e-07	5.21629506590562	0.0003359862	NA	NA	11	30158908	ARL14EP
11:30159305:C:T	GTEx_v6	Esophagus_Muscularis	ENSG00000152219	C	4.20300970069161e-07	5.25148339585853	0.0003359862	NA	NA	11	30159305	ARL14EP
11:30159379:C:T	GTEx_v6	Esophagus_Muscularis	ENSG00000152219	T	4.19535264788734e-07	5.25187047910438	0.0003359862	NA	NA	11	30159379	ARL14EP
11:30159382:C:T	GTEx_v6	Esophagus_Muscularis	ENSG00000152219	C	4.20300970069161e-07	5.25148339585853	0.0003359862	NA	NA	11	30159382	ARL14EP
11:30159427:A:G	GTEx_v6	Esophagus_Muscularis	ENSG00000152219	A	4.19535264788734e-07	5.25187047910438	0.0003359862	NA	NA	11	30159427	ARL14EP
11:30159584:A:G	GTEx_v6	Esophagus_Muscularis	ENSG00000152219	A	4.19535264788734e-07	5.25187047910438	0.0003359862	NA	NA	11	30159584	ARL14EP
11:30160204:A:G	GTEx_v6	Esophagus_Muscularis	ENSG00000152219	G	4.20399713628477e-07	5.2514335284526	0.0003359862	NA	NA	11	30160204	ARL14EP
11:30160548:A:G	GTEx_v6	Esophagus_Muscularis	ENSG00000152219	G	5.00789554725931e-08	5.69098984475169	0.0003359862	NA	NA	11	30160548	ARL14EP
11:30160793:C:T	GTEx_v6	Esophagus_Muscularis	ENSG00000152219	C	4.28721237351627e-07	5.24727141383646	0.0003359862	NA	NA	11	30160793	ARL14EP
11:30160801:C:T	GTEx_v6	Esophagus_Muscularis	ENSG00000152219	T	4.29375174062665e-07	5.24694767732298	0.0003359862	NA	NA	11	30160801	ARL14EP
11:30160908:A:G	GTEx_v6	Esophagus_Muscularis	ENSG00000152219	G	4.32972299496799e-07	5.24517542205847	0.0003359862	NA	NA	11	30160908	ARL14EP
11:30161164:C:T	GTEx_v6	Esophagus_Muscularis	ENSG00000152219	T	5.31123004016604e-08	5.67914193948619	0.0003359862	NA	NA	11	30161164	ARL14EP
11:30162018:A:T	GTEx_v6	Esophagus_Muscularis	ENSG00000152219	T	3.0357317228973e-06	4.8194944838639	0.0003359862	NA	NA	11	30162018	ARL14EP
11:30162194:A:C	GTEx_v6	Esophagus_Muscularis	ENSG00000152219	A	4.70590832786946e-07	5.22745435051556	0.0003359862	NA	NA	11	30162194	ARL14EP
11:30162222:A:T	GTEx_v6	Esophagus_Muscularis	ENSG00000152219	A	4.84108918587711e-07	5.22142127267194	0.0003359862	NA	NA	11	30162222	ARL14EP
11:30162744:A:G	GTEx_v6	Esophagus_Muscularis	ENSG00000152219	G	5.0692525189926e-07	5.21160059726029	0.0003359862	NA	NA	11	30162744	ARL14EP
11:30162775:A:C	GTEx_v6	Esophagus_Muscularis	ENSG00000152219	C	5.08187041142292e-07	5.21107011366352	0.0003359862	NA	NA	11	30162775	ARL14EP
11:30162984:A:G	GTEx_v6	Esophagus_Muscularis	ENSG00000152219	A	7.04245850108797e-06	4.62727287916885	0.0003359862	NA	NA	11	30162984	ARL14EP
11:30163013:C:T	GTEx_v6	Esophagus_Muscularis	ENSG00000152219	C	7.30316253148416e-06	4.61884237191136	0.0003359862	NA	NA	11	30163013	ARL14EP
11:30163183:A:T	GTEx_v6	Esophagus_Muscularis	ENSG00000152219	T	7.30316253148416e-06	4.61884237191136	0.0003359862	NA	NA	11	30163183	ARL14EP
11:30163968:A:G	GTEx_v6	Esophagus_Muscularis	ENSG00000152219	A	7.30316253148416e-06	4.61884237191136	0.0003359862	NA	NA	11	30163968	ARL14EP
11:30164732:A:G	GTEx_v6	Esophagus_Muscularis	ENSG00000152219	G	7.30316253148416e-06	4.61884237191136	0.0003359862	NA	NA	11	30164732	ARL14EP
11:30165272:C:T	GTEx_v6	Esophagus_Muscularis	ENSG00000152219	T	7.30316253148416e-06	4.61884237191136	0.0003359862	NA	NA	11	30165272	ARL14EP
11:30165706:C:T	GTEx_v6	Esophagus_Muscularis	ENSG00000152219	C	4.44821442435649e-07	5.23943715062753	0.0003359862	NA	NA	11	30165706	ARL14EP
11:30165710:A:G	GTEx_v6	Esophagus_Muscularis	ENSG00000152219	G	9.223440320866e-06	4.56443758752565	0.0003359862	NA	NA	11	30165710	ARL14EP
11:30165896:C:T	GTEx_v6	Esophagus_Muscularis	ENSG00000152219	C	8.50183993419676e-06	4.58347599832111	0.0003359862	NA	NA	11	30165896	ARL14EP
11:30166109:C:T	GTEx_v6	Esophagus_Muscularis	ENSG00000152219	C	7.30316253148416e-06	4.61884237191136	0.0003359862	NA	NA	11	30166109	ARL14EP
11:30166240:C:T	GTEx_v6	Esophagus_Muscularis	ENSG00000152219	T	7.30316253148416e-06	4.61884237191136	0.0003359862	NA	NA	11	30166240	ARL14EP
11:30166391:A:G	GTEx_v6	Esophagus_Muscularis	ENSG00000152219	G	8.08746516794716e-06	4.59512538464919	0.0003359862	NA	NA	11	30166391	ARL14EP
11:30166397:A:G	GTEx_v6	Esophagus_Muscularis	ENSG00000152219	A	7.76583195176167e-06	4.60457114151312	0.0003359862	NA	NA	11	30166397	ARL14EP
11:30166628:C:T	GTEx_v6	Esophagus_Muscularis	ENSG00000152219	C	7.30647447720964e-06	4.61873714979507	0.0003359862	NA	NA	11	30166628	ARL14EP
11:30167113:G:T	GTEx_v6	Esophagus_Muscularis	ENSG00000152219	G	7.30316253148416e-06	4.61884237191136	0.0003359862	NA	NA	11	30167113	ARL14EP
11:30167121:A:G	GTEx_v6	Esophagus_Muscularis	ENSG00000152219	A	7.30316253148416e-06	4.61884237191136	0.0003359862	NA	NA	11	30167121	ARL14EP
11:30167587:G:T	GTEx_v6	Esophagus_Muscularis	ENSG00000152219	T	1.20459785657897e-06	5.0246197069046	0.0003359862	NA	NA	11	30167587	ARL14EP
11:30167835:C:T	GTEx_v6	Esophagus_Muscularis	ENSG00000152219	T	6.96504292668845e-06	4.6298343067697	0.0003359862	NA	NA	11	30167835	ARL14EP
11:30168320:A:T	GTEx_v6	Esophagus_Muscularis	ENSG00000152219	T	7.30316253148416e-06	4.61884237191136	0.0003359862	NA	NA	11	30168320	ARL14EP
11:30168564:A:C	GTEx_v6	Esophagus_Muscularis	ENSG00000152219	C	7.30316253148416e-06	4.61884237191136	0.0003359862	NA	NA	11	30168564	ARL14EP
11:30168745:A:C	GTEx_v6	Esophagus_Muscularis	ENSG00000152219	A	1.83816452938307e-05	4.40092664703209	0.0003359862	NA	NA	11	30168745	ARL14EP
11:30168871:C:T	GTEx_v6	Esophagus_Muscularis	ENSG00000152219	T	7.30316253148416e-06	4.61884237191136	0.0003359862	NA	NA	11	30168871	ARL14EP
11:30169198:C:T	GTEx_v6	Esophagus_Muscularis	ENSG00000152219	T	7.30316253148416e-06	4.61884237191136	0.0003359862	NA	NA	11	30169198	ARL14EP
11:30169574:C:T	GTEx_v6	Esophagus_Muscularis	ENSG00000152219	C	7.30316253148416e-06	4.61884237191136	0.0003359862	NA	NA	11	30169574	ARL14EP
11:30169761:A:C	GTEx_v6	Esophagus_Muscularis	ENSG00000152219	A	1.80791480438829e-05	4.40491229153445	0.0003359862	NA	NA	11	30169761	ARL14EP
11:30169856:A:G	GTEx_v6	Esophagus_Muscularis	ENSG00000152219	A	9.223440320866e-06	4.56443758752565	0.0003359862	NA	NA	11	30169856	ARL14EP
11:30169998:C:T	GTEx_v6	Esophagus_Muscularis	ENSG00000152219	C	7.30316253148416e-06	4.61884237191136	0.0003359862	NA	NA	11	30169998	ARL14EP
11:30170152:C:T	GTEx_v6	Esophagus_Muscularis	ENSG00000152219	T	9.223440320866e-06	4.56443758752565	0.0003359862	NA	NA	11	30170152	ARL14EP
11:30170254:C:T	GTEx_v6	Esophagus_Muscularis	ENSG00000152219	T	7.23783040864113e-06	4.62092746527476	0.0003359862	NA	NA	11	30170254	ARL14EP
11:30170373:C:T	GTEx_v6	Esophagus_Muscularis	ENSG00000152219	C	7.30316253148416e-06	4.61884237191136	0.0003359862	NA	NA	11	30170373	ARL14EP
11:30170837:A:G	GTEx_v6	Esophagus_Muscularis	ENSG00000152219	G	7.30316253148416e-06	4.61884237191136	0.0003359862	NA	NA	11	30170837	ARL14EP
11:30171174:C:G	GTEx_v6	Esophagus_Muscularis	ENSG00000152219	G	3.66970107933299e-06	4.77664936039429	0.0003359862	NA	NA	11	30171174	ARL14EP
11:30171594:G:T	GTEx_v6	Esophagus_Muscularis	ENSG00000152219	T	1.76623173740772e-06	4.94040745752151	0.0003359862	NA	NA	11	30171594	ARL14EP
11:30171615:A:T	GTEx_v6	Esophagus_Muscularis	ENSG00000152219	T	7.30316253148416e-06	4.61884237191136	0.0003359862	NA	NA	11	30171615	ARL14EP
11:30172579:A:G	GTEx_v6	Esophagus_Muscularis	ENSG00000152219	A	9.77491552366756e-07	5.07018144699568	0.0003359862	NA	NA	11	30172579	ARL14EP
11:30172916:A:C	GTEx_v6	Esophagus_Muscularis	ENSG00000152219	C	7.20998302339891e-06	4.62182174411828	0.0003359862	NA	NA	11	30172916	ARL14EP
11:30173187:C:T	GTEx_v6	Esophagus_Muscularis	ENSG00000152219	C	7.20998302339891e-06	4.62182174411828	0.0003359862	NA	NA	11	30173187	ARL14EP
11:30173317:C:T	GTEx_v6	Esophagus_Muscularis	ENSG00000152219	T	7.20998302339891e-06	4.62182174411828	0.0003359862	NA	NA	11	30173317	ARL14EP
11:30173963:C:T	GTEx_v6	Esophagus_Muscularis	ENSG00000152219	C	7.20998302339891e-06	4.62182174411828	0.0003359862	NA	NA	11	30173963	ARL14EP
11:30173987:G:T	GTEx_v6	Esophagus_Muscularis	ENSG00000152219	T	7.20998302339891e-06	4.62182174411828	0.0003359862	NA	NA	11	30173987	ARL14EP
11:30174019:G:T	GTEx_v6	Esophagus_Muscularis	ENSG00000152219	T	7.20998302339891e-06	4.62182174411828	0.0003359862	NA	NA	11	30174019	ARL14EP
11:30174370:C:T	GTEx_v6	Esophagus_Muscularis	ENSG00000152219	T	7.20998302339891e-06	4.62182174411828	0.0003359862	NA	NA	11	30174370	ARL14EP
11:30174438:C:T	GTEx_v6	Esophagus_Muscularis	ENSG00000152219	T	1.892122666235e-05	4.39397113618503	0.0003359862	NA	NA	11	30174438	ARL14EP
11:30174667:C:T	GTEx_v6	Esophagus_Muscularis	ENSG00000152219	C	1.19148609897925e-06	5.02701363484195	0.0003359862	NA	NA	11	30174667	ARL14EP
11:30174965:A:C	GTEx_v6	Esophagus_Muscularis	ENSG00000152219	A	7.60013128940675e-06	4.60958567507518	0.0003359862	NA	NA	11	30174965	ARL14EP
11:30175706:C:T	GTEx_v6	Esophagus_Muscularis	ENSG00000152219	T	1.20459785657897e-06	5.0246197069046	0.0003359862	NA	NA	11	30175706	ARL14EP
11:30175950:C:G	GTEx_v6	Esophagus_Muscularis	ENSG00000152219	C	8.55682931619316e-06	4.58197137551771	0.0003359862	NA	NA	11	30175950	ARL14EP
11:30176085:A:T	GTEx_v6	Esophagus_Muscularis	ENSG00000152219	A	7.20998302339891e-06	4.62182174411828	0.0003359862	NA	NA	11	30176085	ARL14EP
11:30176106:A:G	GTEx_v6	Esophagus_Muscularis	ENSG00000152219	A	7.20998302339891e-06	4.62182174411828	0.0003359862	NA	NA	11	30176106	ARL14EP
11:30176241:G:T	GTEx_v6	Esophagus_Muscularis	ENSG00000152219	G	7.20998302339891e-06	4.62182174411828	0.0003359862	NA	NA	11	30176241	ARL14EP
11:30176743:C:T	GTEx_v6	Esophagus_Muscularis	ENSG00000152219	C	7.20998302339891e-06	4.62182174411828	0.0003359862	NA	NA	11	30176743	ARL14EP
11:30176794:A:T	GTEx_v6	Esophagus_Muscularis	ENSG00000152219	T	7.20998302339891e-06	4.62182174411828	0.0003359862	NA	NA	11	30176794	ARL14EP
11:30176879:C:T	GTEx_v6	Esophagus_Muscularis	ENSG00000152219	C	7.24363305964661e-07	5.13505699719051	0.0003359862	NA	NA	11	30176879	ARL14EP
11:30177010:A:G	GTEx_v6	Esophagus_Muscularis	ENSG00000152219	A	4.44821442435649e-07	5.23943715062753	0.0003359862	NA	NA	11	30177010	ARL14EP
11:30177120:C:T	GTEx_v6	Esophagus_Muscularis	ENSG00000152219	C	7.30316253148416e-06	4.61884237191136	0.0003359862	NA	NA	11	30177120	ARL14EP
11:30177267:A:G	GTEx_v6	Esophagus_Muscularis	ENSG00000152219	A	7.30316253148416e-06	4.61884237191136	0.0003359862	NA	NA	11	30177267	ARL14EP
11:30177817:C:T	GTEx_v6	Esophagus_Muscularis	ENSG00000152219	T	1.07758034356007e-05	4.52792566229988	0.0003359862	NA	NA	11	30177817	ARL14EP
11:30177821:C:T	GTEx_v6	Esophagus_Muscularis	ENSG00000152219	C	1.07602938669644e-05	4.52826470457081	0.0003359862	NA	NA	11	30177821	ARL14EP
11:30178465:C:T	GTEx_v6	Esophagus_Muscularis	ENSG00000152219	C	7.30316253148416e-06	4.61884237191136	0.0003359862	NA	NA	11	30178465	ARL14EP
11:30179203:C:T	GTEx_v6	Esophagus_Muscularis	ENSG00000152219	T	7.30316253148416e-06	4.61884237191136	0.0003359862	NA	NA	11	30179203	ARL14EP
11:30179758:C:T	GTEx_v6	Esophagus_Muscularis	ENSG00000152219	T	7.30316253148416e-06	4.61884237191136	0.0003359862	NA	NA	11	30179758	ARL14EP
11:30179949:A:G	GTEx_v6	Esophagus_Muscularis	ENSG00000152219	G	7.30316253148416e-06	4.61884237191136	0.0003359862	NA	NA	11	30179949	ARL14EP
11:30180390:A:G	GTEx_v6	Esophagus_Muscularis	ENSG00000152219	G	7.31112530989068e-06	4.61858946819991	0.0003359862	NA	NA	11	30180390	ARL14EP
11:30180424:C:CA	GTEx_v6	Esophagus_Muscularis	ENSG00000152219	CA	7.65344467487932e-06	4.60796086842362	0.0003359862	NA	NA	11	30180424	ARL14EP
11:30180671:C:G	GTEx_v6	Esophagus_Muscularis	ENSG00000152219	G	7.30978508409598e-06	4.61863201616477	0.0003359862	NA	NA	11	30180671	ARL14EP
11:30180685:C:T	GTEx_v6	Esophagus_Muscularis	ENSG00000152219	C	7.27212279594211e-06	4.61983076160981	0.0003359862	NA	NA	11	30180685	ARL14EP
11:30181153:C:T	GTEx_v6	Esophagus_Muscularis	ENSG00000152219	T	7.31214166417066e-06	4.61855720715332	0.0003359862	NA	NA	11	30181153	ARL14EP
11:30181316:A:G	GTEx_v6	Esophagus_Muscularis	ENSG00000152219	A	7.42315948012161e-06	4.61505906114776	0.0003359862	NA	NA	11	30181316	ARL14EP
11:30181651:G:T	GTEx_v6	Esophagus_Muscularis	ENSG00000152219	G	7.31214166417066e-06	4.61855720715332	0.0003359862	NA	NA	11	30181651	ARL14EP
11:30181671:A:T	GTEx_v6	Esophagus_Muscularis	ENSG00000152219	T	7.31977539122247e-06	4.618315036022	0.0003359862	NA	NA	11	30181671	ARL14EP
11:30181778:A:G	GTEx_v6	Esophagus_Muscularis	ENSG00000152219	G	7.38319835673643e-06	4.61631238067622	0.0003359862	NA	NA	11	30181778	ARL14EP
11:30182068:C:T	GTEx_v6	Esophagus_Muscularis	ENSG00000152219	C	7.54724191537742e-06	4.61120845305702	0.0003359862	NA	NA	11	30182068	ARL14EP
11:30182270:A:T	GTEx_v6	Esophagus_Muscularis	ENSG00000152219	T	7.67157564780893e-06	4.60741078486649	0.0003359862	NA	NA	11	30182270	ARL14EP
11:30182303:C:G	GTEx_v6	Esophagus_Muscularis	ENSG00000152219	C	7.6951946511244e-06	4.60669607425165	0.0003359862	NA	NA	11	30182303	ARL14EP
11:30182858:A:C	GTEx_v6	Esophagus_Muscularis	ENSG00000152219	A	1.23502020420705e-05	4.49574245770618	0.0003359862	NA	NA	11	30182858	ARL14EP
11:30183344:C:T	GTEx_v6	Esophagus_Muscularis	ENSG00000152219	C	7.75153812933447e-06	4.60499962475532	0.0003359862	NA	NA	11	30183344	ARL14EP
11:30183742:A:T	GTEx_v6	Esophagus_Muscularis	ENSG00000152219	A	1.23795684746624e-05	4.49518049386601	0.0003359862	NA	NA	11	30183742	ARL14EP
11:30183831:A:G	GTEx_v6	Esophagus_Muscularis	ENSG00000152219	G	7.85686473296429e-06	4.60185997734419	0.0003359862	NA	NA	11	30183831	ARL14EP
11:30184483:C:T	GTEx_v6	Esophagus_Muscularis	ENSG00000152219	T	7.85145097480439e-06	4.60202036250792	0.0003359862	NA	NA	11	30184483	ARL14EP
11:30184538:C:T	GTEx_v6	Esophagus_Muscularis	ENSG00000152219	C	7.86212984543559e-06	4.60170409802626	0.0003359862	NA	NA	11	30184538	ARL14EP
11:30184860:C:G	GTEx_v6	Esophagus_Muscularis	ENSG00000152219	G	7.8638893092895e-06	4.60165202963692	0.0003359862	NA	NA	11	30184860	ARL14EP
11:30185395:G:T	GTEx_v6	Esophagus_Muscularis	ENSG00000152219	T	1.2414304969649e-05	4.49451742061077	0.0003359862	NA	NA	11	30185395	ARL14EP
11:30185477:C:T	GTEx_v6	Esophagus_Muscularis	ENSG00000152219	C	5.52764293959932e-06	4.68316791109176	0.0003359862	NA	NA	11	30185477	ARL14EP
11:30185486:A:G	GTEx_v6	Esophagus_Muscularis	ENSG00000152219	G	7.86565098829591e-06	4.6015999069433	0.0003359862	NA	NA	11	30185486	ARL14EP
11:30185696:C:T	GTEx_v6	Esophagus_Muscularis	ENSG00000152219	T	5.52378291886255e-06	4.68332844111511	0.0003359862	NA	NA	11	30185696	ARL14EP
11:30185849:C:T	GTEx_v6	Esophagus_Muscularis	ENSG00000152219	C	1.64590594185203e-05	4.42741360466982	0.0003359862	NA	NA	11	30185849	ARL14EP
11:30185850:A:G	GTEx_v6	Esophagus_Muscularis	ENSG00000152219	A	2.49415553105338e-06	4.8636059307371	0.0003359862	NA	NA	11	30185850	ARL14EP
11:30186511:C:T	GTEx_v6	Esophagus_Muscularis	ENSG00000152219	T	5.50931667561029e-06	4.68393102611361	0.0003359862	NA	NA	11	30186511	ARL14EP
11:30186858:A:G	GTEx_v6	Esophagus_Muscularis	ENSG00000152219	G	5.52717334146103e-06	4.68318743489404	0.0003359862	NA	NA	11	30186858	ARL14EP
11:30187044:C:T	GTEx_v6	Esophagus_Muscularis	ENSG00000152219	T	5.52440812135455e-06	4.68330243293098	0.0003359862	NA	NA	11	30187044	ARL14EP
11:30187216:C:T	GTEx_v6	Esophagus_Muscularis	ENSG00000152219	C	3.29481502681231e-06	4.80102615893953	0.0003359862	NA	NA	11	30187216	ARL14EP
11:30187828:A:G	GTEx_v6	Esophagus_Muscularis	ENSG00000152219	A	5.53187628376172e-06	4.68299197969934	0.0003359862	NA	NA	11	30187828	ARL14EP
11:30187905:G:T	GTEx_v6	Esophagus_Muscularis	ENSG00000152219	T	5.43405638572411e-06	4.68709081256809	0.0003359862	NA	NA	11	30187905	ARL14EP
11:30187958:A:C	GTEx_v6	Esophagus_Muscularis	ENSG00000152219	A	5.53314572477703e-06	4.68293924897305	0.0003359862	NA	NA	11	30187958	ARL14EP
11:30188285:C:G	GTEx_v6	Esophagus_Muscularis	ENSG00000152219	C	5.53187628376172e-06	4.68299197969934	0.0003359862	NA	NA	11	30188285	ARL14EP
11:30188505:C:T	GTEx_v6	Esophagus_Muscularis	ENSG00000152219	C	5.53301321123434e-06	4.68294475284626	0.0003359862	NA	NA	11	30188505	ARL14EP
11:30189761:A:G	GTEx_v6	Esophagus_Muscularis	ENSG00000152219	G	5.54801969401598e-06	4.68232227445297	0.0003359862	NA	NA	11	30189761	ARL14EP
11:30190076:A:G	GTEx_v6	Esophagus_Muscularis	ENSG00000152219	G	5.54916412545459e-06	4.68227486942851	0.0003359862	NA	NA	11	30190076	ARL14EP
11:30190139:A:G	GTEx_v6	Esophagus_Muscularis	ENSG00000152219	A	5.57379617404688e-06	4.68125683311725	0.0003359862	NA	NA	11	30190139	ARL14EP
11:30190813:G:T	GTEx_v6	Esophagus_Muscularis	ENSG00000152219	G	5.55375782093817e-06	4.68208468273534	0.0003359862	NA	NA	11	30190813	ARL14EP
11:30191237:G:T	GTEx_v6	Esophagus_Muscularis	ENSG00000152219	T	5.55491024132171e-06	4.68203699442307	0.0003359862	NA	NA	11	30191237	ARL14EP
11:30192151:C:T	GTEx_v6	Esophagus_Muscularis	ENSG00000152219	C	6.50778210761598e-06	4.64554779468987	0.0003359862	NA	NA	11	30192151	ARL14EP
11:30192333:C:T	GTEx_v6	Esophagus_Muscularis	ENSG00000152219	T	5.75346633697856e-06	4.67395984735271	0.0003359862	NA	NA	11	30192333	ARL14EP
11:30192962:C:T	GTEx_v6	Esophagus_Muscularis	ENSG00000152219	C	6.36341169149732e-06	4.65073081405336	0.0003359862	NA	NA	11	30192962	ARL14EP
11:30193060:A:G	GTEx_v6	Esophagus_Muscularis	ENSG00000152219	A	1.02162385054756e-05	4.54046574692651	0.0003359862	NA	NA	11	30193060	ARL14EP
11:30195542:G:T	GTEx_v6	Esophagus_Muscularis	ENSG00000152219	G	7.10039986402576e-06	4.62537349418037	0.0003359862	NA	NA	11	30195542	ARL14EP
11:30197429:A:G	GTEx_v6	Esophagus_Muscularis	ENSG00000152219	A	2.84973627363268e-06	4.83371840400632	0.0003359862	NA	NA	11	30197429	ARL14EP
11:30198439:C:T	GTEx_v6	Esophagus_Muscularis	ENSG00000152219	C	4.90662465467279e-06	4.71049854859968	0.0003359862	NA	NA	11	30198439	ARL14EP
11:30199020:C:T	GTEx_v6	Esophagus_Muscularis	ENSG00000152219	T	7.3622937075892e-06	4.61697063106112	0.0003359862	NA	NA	11	30199020	ARL14EP
11:30199688:A:C	GTEx_v6	Esophagus_Muscularis	ENSG00000152219	C	6.9543997627513e-06	4.63018859898278	0.0003359862	NA	NA	11	30199688	ARL14EP
11:30199907:A:C	GTEx_v6	Esophagus_Muscularis	ENSG00000152219	C	2.57504533422859e-05	4.31938195624181	0.0003359862	NA	NA	11	30199907	ARL14EP
11:30200473:A:G	GTEx_v6	Esophagus_Muscularis	ENSG00000152219	A	2.02291018183582e-06	4.91031005793247	0.0003359862	NA	NA	11	30200473	ARL14EP
11:30200751:C:T	GTEx_v6	Esophagus_Muscularis	ENSG00000152219	C	7.90069646391019e-06	4.60056535030579	0.0003359862	NA	NA	11	30200751	ARL14EP
11:30201790:C:T	GTEx_v6	Esophagus_Muscularis	ENSG00000152219	C	2.34669196566708e-06	4.87722996772107	0.0003359862	NA	NA	11	30201790	ARL14EP
11:30202285:A:G	GTEx_v6	Esophagus_Muscularis	ENSG00000152219	A	4.66672675400492e-06	4.72196107076537	0.0003359862	NA	NA	11	30202285	ARL14EP
11:30203825:C:T	GTEx_v6	Esophagus_Muscularis	ENSG00000152219	C	1.39057730175767e-05	4.46761001430158	0.0003359862	NA	NA	11	30203825	ARL14EP
11:30205371:C:G	GTEx_v6	Esophagus_Muscularis	ENSG00000152219	C	1.67675845541658e-05	4.42296907937869	0.0003359862	NA	NA	11	30205371	ARL14EP
11:30206532:A:G	GTEx_v6	Esophagus_Muscularis	ENSG00000152219	G	2.62497660275388e-06	4.85215697231928	0.0003359862	NA	NA	11	30206532	ARL14EP
11:30207239:A:G	GTEx_v6	Esophagus_Muscularis	ENSG00000152219	A	8.87572778387524e-07	5.09113238841447	0.0003359862	NA	NA	11	30207239	ARL14EP
11:30207843:A:G	GTEx_v6	Esophagus_Muscularis	ENSG00000152219	G	1.01335337298051e-05	4.5423750702683	0.0003359862	NA	NA	11	30207843	ARL14EP
11:30208486:A:C	GTEx_v6	Esophagus_Muscularis	ENSG00000152219	C	6.06120881477656e-06	4.66195776991338	0.0003359862	NA	NA	11	30208486	ARL14EP
11:30208516:A:G	GTEx_v6	Esophagus_Muscularis	ENSG00000152219	A	1.59508826456182e-06	4.96293090348332	0.0003359862	NA	NA	11	30208516	ARL14EP
11:30145730:C:T	GTEx_v6	Lung	ENSG00000152219	T	8.88681907121394e-06	4.54212652808301	0.00038377984	NA	NA	11	30145730	ARL14EP
11:30146230:C:T	GTEx_v6	Lung	ENSG00000152219	C	1.48278526363398e-05	4.42358458298164	0.00038377984	NA	NA	11	30146230	ARL14EP
11:30146407:C:T	GTEx_v6	Lung	ENSG00000152219	T	1.63317717273077e-05	4.40094260844924	0.00038377984	NA	NA	11	30146407	ARL14EP
11:30147285:A:C	GTEx_v6	Lung	ENSG00000152219	A	1.37103229806655e-05	4.44188506587413	0.00038377984	NA	NA	11	30147285	ARL14EP
11:30147515:C:T	GTEx_v6	Lung	ENSG00000152219	C	1.65601299662863e-05	4.39768082046163	0.00038377984	NA	NA	11	30147515	ARL14EP
11:30147562:C:T	GTEx_v6	Lung	ENSG00000152219	T	1.6537441997153e-05	4.39800295082394	0.00038377984	NA	NA	11	30147562	ARL14EP
11:30148871:C:T	GTEx_v6	Lung	ENSG00000152219	C	1.31222469478206e-05	4.45209876163548	0.00038377984	NA	NA	11	30148871	ARL14EP
11:30149602:C:G	GTEx_v6	Lung	ENSG00000152219	G	4.97420572314779e-06	4.67371743367383	0.00038377984	NA	NA	11	30149602	ARL14EP
11:30150000:A:G	GTEx_v6	Lung	ENSG00000152219	A	4.93759551167014e-06	4.6753744621888	0.00038377984	NA	NA	11	30150000	ARL14EP
11:30151117:C:T	GTEx_v6	Lung	ENSG00000152219	T	3.00689363055282e-06	4.78563257209526	0.00038377984	NA	NA	11	30151117	ARL14EP
11:30151444:C:T	GTEx_v6	Lung	ENSG00000152219	T	4.90142466187165e-06	4.6770232744301	0.00038377984	NA	NA	11	30151444	ARL14EP
11:30152078:A:G	GTEx_v6	Lung	ENSG00000152219	G	2.9039690065612e-06	4.7933034991995	0.00038377984	NA	NA	11	30152078	ARL14EP
11:30152594:A:G	GTEx_v6	Lung	ENSG00000152219	A	2.27731919952428e-06	4.84658648034251	0.00038377984	NA	NA	11	30152594	ARL14EP
11:30153348:A:C	GTEx_v6	Lung	ENSG00000152219	C	2.27714174185399e-06	4.84660349150766	0.00038377984	NA	NA	11	30153348	ARL14EP
11:30154037:C:T	GTEx_v6	Lung	ENSG00000152219	C	2.27714174185399e-06	4.84660349150766	0.00038377984	NA	NA	11	30154037	ARL14EP
11:30154407:C:G	GTEx_v6	Lung	ENSG00000152219	G	2.27642891086139e-06	4.84667183668954	0.00038377984	NA	NA	11	30154407	ARL14EP
11:30154477:A:G	GTEx_v6	Lung	ENSG00000152219	G	1.93481065262323e-06	4.88206946176125	0.00038377984	NA	NA	11	30154477	ARL14EP
11:30154609:C:T	GTEx_v6	Lung	ENSG00000152219	T	2.2766063204884e-06	4.84665482498399	0.00038377984	NA	NA	11	30154609	ARL14EP
11:30154930:C:T	GTEx_v6	Lung	ENSG00000152219	C	2.27531363196174e-06	4.84677880948216	0.00038377984	NA	NA	11	30154930	ARL14EP
11:30155086:C:T	GTEx_v6	Lung	ENSG00000152219	C	2.27491698261975e-06	4.84681686660902	0.00038377984	NA	NA	11	30155086	ARL14EP
11:30155294:A:G	GTEx_v6	Lung	ENSG00000152219	G	2.18527919886903e-06	-4.85558613283737	0.00038377984	NA	NA	11	30155294	ARL14EP
11:30155490:A:C	GTEx_v6	Lung	ENSG00000152219	C	2.83144702177688e-06	4.79886783560759	0.00038377984	NA	NA	11	30155490	ARL14EP
11:30155829:C:T	GTEx_v6	Lung	ENSG00000152219	T	2.27456326519572e-06	4.84685080997635	0.00038377984	NA	NA	11	30155829	ARL14EP
11:30156019:G:T	GTEx_v6	Lung	ENSG00000152219	G	7.99791017222094e-06	4.56623817543453	0.00038377984	NA	NA	11	30156019	ARL14EP
11:30156039:A:T	GTEx_v6	Lung	ENSG00000152219	T	8.16381402017838e-06	4.56154849686175	0.00038377984	NA	NA	11	30156039	ARL14EP
11:30156168:C:T	GTEx_v6	Lung	ENSG00000152219	C	8.16381402017838e-06	4.56154849686175	0.00038377984	NA	NA	11	30156168	ARL14EP
11:30156631:C:G	GTEx_v6	Lung	ENSG00000152219	C	6.51641284938802e-06	4.61283237955788	0.00038377984	NA	NA	11	30156631	ARL14EP
11:30157917:C:T	GTEx_v6	Lung	ENSG00000152219	C	1.80867996396874e-06	4.89668895626014	0.00038377984	NA	NA	11	30157917	ARL14EP
11:30158498:C:T	GTEx_v6	Lung	ENSG00000152219	C	1.8116267510545e-06	4.89633629733814	0.00038377984	NA	NA	11	30158498	ARL14EP
11:30158828:A:G	GTEx_v6	Lung	ENSG00000152219	G	1.89689519302424e-06	4.8863648719224	0.00038377984	NA	NA	11	30158828	ARL14EP
11:30158907:C:T	GTEx_v6	Lung	ENSG00000152219	C	6.65123990751699e-07	5.10995939065712	0.00038377984	NA	NA	11	30158907	ARL14EP
11:30158908:A:G	GTEx_v6	Lung	ENSG00000152219	A	6.68620088661835e-07	5.1088589590505	0.00038377984	NA	NA	11	30158908	ARL14EP
11:30159305:C:T	GTEx_v6	Lung	ENSG00000152219	C	1.81302692215467e-06	4.89616892518335	0.00038377984	NA	NA	11	30159305	ARL14EP
11:30159379:C:T	GTEx_v6	Lung	ENSG00000152219	T	1.81041157545114e-06	4.89648165712008	0.00038377984	NA	NA	11	30159379	ARL14EP
11:30159382:C:T	GTEx_v6	Lung	ENSG00000152219	C	1.81302692215467e-06	4.89616892518335	0.00038377984	NA	NA	11	30159382	ARL14EP
11:30159427:A:G	GTEx_v6	Lung	ENSG00000152219	A	1.81041157545114e-06	4.89648165712008	0.00038377984	NA	NA	11	30159427	ARL14EP
11:30159584:A:G	GTEx_v6	Lung	ENSG00000152219	A	1.80998366988962e-06	4.89653286581289	0.00038377984	NA	NA	11	30159584	ARL14EP
11:30160204:A:G	GTEx_v6	Lung	ENSG00000152219	G	1.81201634045421e-06	4.89628971446036	0.00038377984	NA	NA	11	30160204	ARL14EP
11:30160548:A:G	GTEx_v6	Lung	ENSG00000152219	G	1.69388047262759e-06	4.9108789002891	0.00038377984	NA	NA	11	30160548	ARL14EP
11:30160793:C:T	GTEx_v6	Lung	ENSG00000152219	C	1.7523597203952e-06	4.90353811401208	0.00038377984	NA	NA	11	30160793	ARL14EP
11:30160801:C:T	GTEx_v6	Lung	ENSG00000152219	T	1.75005418722378e-06	4.90382300683163	0.00038377984	NA	NA	11	30160801	ARL14EP
11:30160908:A:G	GTEx_v6	Lung	ENSG00000152219	G	1.72641251093382e-06	4.90676551631197	0.00038377984	NA	NA	11	30160908	ARL14EP
11:30161164:C:T	GTEx_v6	Lung	ENSG00000152219	T	1.56494733341232e-06	4.92796999476124	0.00038377984	NA	NA	11	30161164	ARL14EP
11:30162018:A:T	GTEx_v6	Lung	ENSG00000152219	T	1.92573921973274e-06	4.88308970224954	0.00038377984	NA	NA	11	30162018	ARL14EP
11:30162194:A:C	GTEx_v6	Lung	ENSG00000152219	A	1.4472585812171e-06	4.94480441721445	0.00038377984	NA	NA	11	30162194	ARL14EP
11:30162222:A:T	GTEx_v6	Lung	ENSG00000152219	A	1.45969228137518e-06	4.94296448584128	0.00038377984	NA	NA	11	30162222	ARL14EP
11:30162744:A:G	GTEx_v6	Lung	ENSG00000152219	G	1.36788076746846e-06	4.95692420402594	0.00038377984	NA	NA	11	30162744	ARL14EP
11:30162775:A:C	GTEx_v6	Lung	ENSG00000152219	C	1.36134391101483e-06	4.95795241587201	0.00038377984	NA	NA	11	30162775	ARL14EP
11:30162984:A:G	GTEx_v6	Lung	ENSG00000152219	A	4.24347857813631e-09	6.10270375383752	0.00038377984	NA	NA	11	30162984	ARL14EP
11:30163013:C:T	GTEx_v6	Lung	ENSG00000152219	C	4.35424182345838e-09	6.09793492210312	0.00038377984	NA	NA	11	30163013	ARL14EP
11:30163183:A:T	GTEx_v6	Lung	ENSG00000152219	T	4.35424182345838e-09	6.09793492210312	0.00038377984	NA	NA	11	30163183	ARL14EP
11:30163968:A:G	GTEx_v6	Lung	ENSG00000152219	A	4.35424182345838e-09	6.09793492210312	0.00038377984	NA	NA	11	30163968	ARL14EP
11:30164732:A:G	GTEx_v6	Lung	ENSG00000152219	G	4.35424182345838e-09	6.09793492210312	0.00038377984	NA	NA	11	30164732	ARL14EP
11:30165272:C:T	GTEx_v6	Lung	ENSG00000152219	T	4.35424182345838e-09	6.09793492210312	0.00038377984	NA	NA	11	30165272	ARL14EP
11:30165706:C:T	GTEx_v6	Lung	ENSG00000152219	C	9.11046472511264e-09	5.9601979178846	0.00038377984	NA	NA	11	30165706	ARL14EP
11:30165710:A:G	GTEx_v6	Lung	ENSG00000152219	G	3.97287193865581e-09	6.11488753853336	0.00038377984	NA	NA	11	30165710	ARL14EP
11:30165896:C:T	GTEx_v6	Lung	ENSG00000152219	C	6.47110168613939e-09	6.0242861530066	0.00038377984	NA	NA	11	30165896	ARL14EP
11:30166109:C:T	GTEx_v6	Lung	ENSG00000152219	C	4.35424182345838e-09	6.09793492210312	0.00038377984	NA	NA	11	30166109	ARL14EP
11:30166240:C:T	GTEx_v6	Lung	ENSG00000152219	T	4.35424182345838e-09	6.09793492210312	0.00038377984	NA	NA	11	30166240	ARL14EP
11:30166391:A:G	GTEx_v6	Lung	ENSG00000152219	G	4.24457969489609e-09	6.10265574885	0.00038377984	NA	NA	11	30166391	ARL14EP
11:30166397:A:G	GTEx_v6	Lung	ENSG00000152219	A	1.18371445746726e-08	5.91082377686413	0.00038377984	NA	NA	11	30166397	ARL14EP
11:30166628:C:T	GTEx_v6	Lung	ENSG00000152219	C	4.35444171991073e-09	6.09792642357145	0.00038377984	NA	NA	11	30166628	ARL14EP
11:30167113:G:T	GTEx_v6	Lung	ENSG00000152219	G	4.35424182345838e-09	6.09793492210312	0.00038377984	NA	NA	11	30167113	ARL14EP
11:30167121:A:G	GTEx_v6	Lung	ENSG00000152219	A	4.35424182345838e-09	6.09793492210312	0.00038377984	NA	NA	11	30167121	ARL14EP
11:30167587:G:T	GTEx_v6	Lung	ENSG00000152219	T	3.39349582700691e-09	6.14396635046356	0.00038377984	NA	NA	11	30167587	ARL14EP
11:30167835:C:T	GTEx_v6	Lung	ENSG00000152219	T	4.40774725611658e-09	6.09567368303638	0.00038377984	NA	NA	11	30167835	ARL14EP
11:30168320:A:T	GTEx_v6	Lung	ENSG00000152219	T	4.35424182345838e-09	6.09793492210312	0.00038377984	NA	NA	11	30168320	ARL14EP
11:30168564:A:C	GTEx_v6	Lung	ENSG00000152219	C	4.35424182345838e-09	6.09793492210312	0.00038377984	NA	NA	11	30168564	ARL14EP
11:30168745:A:C	GTEx_v6	Lung	ENSG00000152219	A	1.49574019124984e-08	5.86645987215311	0.00038377984	NA	NA	11	30168745	ARL14EP
11:30168871:C:T	GTEx_v6	Lung	ENSG00000152219	T	4.35424182345838e-09	6.09793492210312	0.00038377984	NA	NA	11	30168871	ARL14EP
11:30169198:C:T	GTEx_v6	Lung	ENSG00000152219	T	4.35424182345838e-09	6.09793492210312	0.00038377984	NA	NA	11	30169198	ARL14EP
11:30169574:C:T	GTEx_v6	Lung	ENSG00000152219	C	4.42079453979086e-09	6.09512635785524	0.00038377984	NA	NA	11	30169574	ARL14EP
11:30169761:A:C	GTEx_v6	Lung	ENSG00000152219	A	1.50605936106277e-08	5.86515265926462	0.00038377984	NA	NA	11	30169761	ARL14EP
11:30169856:A:G	GTEx_v6	Lung	ENSG00000152219	A	3.97287193865581e-09	6.11488753853336	0.00038377984	NA	NA	11	30169856	ARL14EP
11:30169998:C:T	GTEx_v6	Lung	ENSG00000152219	C	4.35424182345838e-09	6.09793492210312	0.00038377984	NA	NA	11	30169998	ARL14EP
11:30170152:C:T	GTEx_v6	Lung	ENSG00000152219	T	3.97287193865581e-09	6.11488753853336	0.00038377984	NA	NA	11	30170152	ARL14EP
11:30170254:C:T	GTEx_v6	Lung	ENSG00000152219	T	1.1468939656055e-08	5.91679803470039	0.00038377984	NA	NA	11	30170254	ARL14EP
11:30170373:C:T	GTEx_v6	Lung	ENSG00000152219	C	4.35424182345838e-09	6.09793492210312	0.00038377984	NA	NA	11	30170373	ARL14EP
11:30170837:A:G	GTEx_v6	Lung	ENSG00000152219	G	4.35424182345838e-09	6.09793492210312	0.00038377984	NA	NA	11	30170837	ARL14EP
11:30171174:C:G	GTEx_v6	Lung	ENSG00000152219	G	2.90232765549692e-09	6.17271702019287	0.00038377984	NA	NA	11	30171174	ARL14EP
11:30171594:G:T	GTEx_v6	Lung	ENSG00000152219	T	9.20727139792195e-09	5.95821011966929	0.00038377984	NA	NA	11	30171594	ARL14EP
11:30171615:A:T	GTEx_v6	Lung	ENSG00000152219	T	4.35424182345838e-09	6.09793492210312	0.00038377984	NA	NA	11	30171615	ARL14EP
11:30172579:A:G	GTEx_v6	Lung	ENSG00000152219	A	6.82733503781738e-09	6.01427742134639	0.00038377984	NA	NA	11	30172579	ARL14EP
11:30172916:A:C	GTEx_v6	Lung	ENSG00000152219	C	4.30417445940489e-09	6.100075644549	0.00038377984	NA	NA	11	30172916	ARL14EP
11:30173187:C:T	GTEx_v6	Lung	ENSG00000152219	C	4.30417445940489e-09	6.100075644549	0.00038377984	NA	NA	11	30173187	ARL14EP
11:30173317:C:T	GTEx_v6	Lung	ENSG00000152219	T	4.30417445940489e-09	6.100075644549	0.00038377984	NA	NA	11	30173317	ARL14EP
11:30173963:C:T	GTEx_v6	Lung	ENSG00000152219	C	4.30417445940489e-09	6.100075644549	0.00038377984	NA	NA	11	30173963	ARL14EP
11:30173987:G:T	GTEx_v6	Lung	ENSG00000152219	T	4.30417445940489e-09	6.100075644549	0.00038377984	NA	NA	11	30173987	ARL14EP
11:30174019:G:T	GTEx_v6	Lung	ENSG00000152219	T	4.30417445940489e-09	6.100075644549	0.00038377984	NA	NA	11	30174019	ARL14EP
11:30174370:C:T	GTEx_v6	Lung	ENSG00000152219	T	4.30417445940489e-09	6.100075644549	0.00038377984	NA	NA	11	30174370	ARL14EP
11:30174438:C:T	GTEx_v6	Lung	ENSG00000152219	T	4.13742720379843e-09	6.10738536622597	0.00038377984	NA	NA	11	30174438	ARL14EP
11:30174667:C:T	GTEx_v6	Lung	ENSG00000152219	C	3.36816071687244e-09	6.14534645641239	0.00038377984	NA	NA	11	30174667	ARL14EP
11:30174965:A:C	GTEx_v6	Lung	ENSG00000152219	A	4.54201577829001e-09	6.09011552649683	0.00038377984	NA	NA	11	30174965	ARL14EP
11:30175706:C:T	GTEx_v6	Lung	ENSG00000152219	T	3.39349582700691e-09	6.14396635046356	0.00038377984	NA	NA	11	30175706	ARL14EP
11:30175950:C:G	GTEx_v6	Lung	ENSG00000152219	C	5.40770901877721e-09	6.05773298373383	0.00038377984	NA	NA	11	30175950	ARL14EP
11:30176085:A:T	GTEx_v6	Lung	ENSG00000152219	A	4.30417445940489e-09	6.100075644549	0.00038377984	NA	NA	11	30176085	ARL14EP
11:30176106:A:G	GTEx_v6	Lung	ENSG00000152219	A	4.30417445940489e-09	6.100075644549	0.00038377984	NA	NA	11	30176106	ARL14EP
11:30176241:G:T	GTEx_v6	Lung	ENSG00000152219	G	4.30417445940489e-09	6.100075644549	0.00038377984	NA	NA	11	30176241	ARL14EP
11:30176743:C:T	GTEx_v6	Lung	ENSG00000152219	C	4.30417445940489e-09	6.100075644549	0.00038377984	NA	NA	11	30176743	ARL14EP
11:30176794:A:T	GTEx_v6	Lung	ENSG00000152219	T	4.30417445940489e-09	6.100075644549	0.00038377984	NA	NA	11	30176794	ARL14EP
11:30176879:C:T	GTEx_v6	Lung	ENSG00000152219	C	2.59687797014708e-09	6.19311114366698	0.00038377984	NA	NA	11	30176879	ARL14EP
11:30177010:A:G	GTEx_v6	Lung	ENSG00000152219	A	9.11046472511264e-09	5.9601979178846	0.00038377984	NA	NA	11	30177010	ARL14EP
11:30177120:C:T	GTEx_v6	Lung	ENSG00000152219	C	4.35424182345838e-09	6.09793492210312	0.00038377984	NA	NA	11	30177120	ARL14EP
11:30177267:A:G	GTEx_v6	Lung	ENSG00000152219	A	4.35424182345838e-09	6.09793492210312	0.00038377984	NA	NA	11	30177267	ARL14EP
11:30177817:C:T	GTEx_v6	Lung	ENSG00000152219	T	8.21877832394044e-09	5.9795450329197	0.00038377984	NA	NA	11	30177817	ARL14EP
11:30177821:C:T	GTEx_v6	Lung	ENSG00000152219	C	8.24932192512955e-09	5.97884903071502	0.00038377984	NA	NA	11	30177821	ARL14EP
11:30178465:C:T	GTEx_v6	Lung	ENSG00000152219	C	4.35424182345838e-09	6.09793492210312	0.00038377984	NA	NA	11	30178465	ARL14EP
11:30179203:C:T	GTEx_v6	Lung	ENSG00000152219	T	4.35424182345838e-09	6.09793492210312	0.00038377984	NA	NA	11	30179203	ARL14EP
11:30179758:C:T	GTEx_v6	Lung	ENSG00000152219	T	4.35424182345838e-09	6.09793492210312	0.00038377984	NA	NA	11	30179758	ARL14EP
11:30179949:A:G	GTEx_v6	Lung	ENSG00000152219	G	4.35424182345838e-09	6.09793492210312	0.00038377984	NA	NA	11	30179949	ARL14EP
11:30180390:A:G	GTEx_v6	Lung	ENSG00000152219	G	3.7508319973451e-09	6.12550793243399	0.00038377984	NA	NA	11	30180390	ARL14EP
11:30180424:C:CA	GTEx_v6	Lung	ENSG00000152219	CA	3.74777803914855e-09	6.12565825994985	0.00038377984	NA	NA	11	30180424	ARL14EP
11:30180671:C:G	GTEx_v6	Lung	ENSG00000152219	G	3.74778072259477e-09	6.12565812780768	0.00038377984	NA	NA	11	30180671	ARL14EP
11:30180685:C:T	GTEx_v6	Lung	ENSG00000152219	C	3.7292889111726e-09	6.1265709359107	0.00038377984	NA	NA	11	30180685	ARL14EP
11:30181153:C:T	GTEx_v6	Lung	ENSG00000152219	T	3.7467055354969e-09	6.12571108115686	0.00038377984	NA	NA	11	30181153	ARL14EP
11:30181316:A:G	GTEx_v6	Lung	ENSG00000152219	A	3.75795930046649e-09	6.12515756517991	0.00038377984	NA	NA	11	30181316	ARL14EP
11:30181651:G:T	GTEx_v6	Lung	ENSG00000152219	G	3.74652578520933e-09	6.12571993537507	0.00038377984	NA	NA	11	30181651	ARL14EP
11:30181671:A:T	GTEx_v6	Lung	ENSG00000152219	T	3.73733723964303e-09	6.12617310397976	0.00038377984	NA	NA	11	30181671	ARL14EP
11:30181778:A:G	GTEx_v6	Lung	ENSG00000152219	G	3.68498389752752e-09	6.12877612112011	0.00038377984	NA	NA	11	30181778	ARL14EP
11:30182068:C:T	GTEx_v6	Lung	ENSG00000152219	C	3.58134704910471e-09	6.13403756122926	0.00038377984	NA	NA	11	30182068	ARL14EP
11:30182270:A:T	GTEx_v6	Lung	ENSG00000152219	T	3.5398260750187e-09	6.13618746549059	0.00038377984	NA	NA	11	30182270	ARL14EP
11:30182303:C:G	GTEx_v6	Lung	ENSG00000152219	C	3.5369205057763e-09	6.13633883576601	0.00038377984	NA	NA	11	30182303	ARL14EP
11:30182858:A:C	GTEx_v6	Lung	ENSG00000152219	A	1.76022073667363e-08	5.83544859101344	0.00038377984	NA	NA	11	30182858	ARL14EP
11:30183344:C:T	GTEx_v6	Lung	ENSG00000152219	C	3.49162964055349e-09	6.13871421669222	0.00038377984	NA	NA	11	30183344	ARL14EP
11:30183742:A:T	GTEx_v6	Lung	ENSG00000152219	A	5.53051983205864e-09	6.05355603277519	0.00038377984	NA	NA	11	30183742	ARL14EP
11:30183831:A:G	GTEx_v6	Lung	ENSG00000152219	G	3.52343608402709e-09	6.13704292659662	0.00038377984	NA	NA	11	30183831	ARL14EP
11:30184483:C:T	GTEx_v6	Lung	ENSG00000152219	T	3.52156309337244e-09	6.13714093377886	0.00038377984	NA	NA	11	30184483	ARL14EP
11:30184538:C:T	GTEx_v6	Lung	ENSG00000152219	C	3.52249490242582e-09	6.1370921690231	0.00038377984	NA	NA	11	30184538	ARL14EP
11:30184860:C:G	GTEx_v6	Lung	ENSG00000152219	G	3.52276221920099e-09	6.13707818175436	0.00038377984	NA	NA	11	30184860	ARL14EP
11:30185395:G:T	GTEx_v6	Lung	ENSG00000152219	T	1.98787625613742e-09	6.24193831193091	0.00038377984	NA	NA	11	30185395	ARL14EP
11:30185477:C:T	GTEx_v6	Lung	ENSG00000152219	C	5.0962325513411e-09	6.06875801590271	0.00038377984	NA	NA	11	30185477	ARL14EP
11:30185486:A:G	GTEx_v6	Lung	ENSG00000152219	G	3.52303430611081e-09	6.13706394595752	0.00038377984	NA	NA	11	30185486	ARL14EP
11:30185696:C:T	GTEx_v6	Lung	ENSG00000152219	T	5.09597890937012e-09	6.06876725996143	0.00038377984	NA	NA	11	30185696	ARL14EP
11:30185849:C:T	GTEx_v6	Lung	ENSG00000152219	C	7.27870202135324e-08	5.55999441008554	0.00038377984	NA	NA	11	30185849	ARL14EP
11:30185850:A:G	GTEx_v6	Lung	ENSG00000152219	A	3.27801061995781e-08	5.7159414165138	0.00038377984	NA	NA	11	30185850	ARL14EP
11:30186511:C:T	GTEx_v6	Lung	ENSG00000152219	T	5.2242644233152e-09	6.06414842319349	0.00038377984	NA	NA	11	30186511	ARL14EP
11:30186858:A:G	GTEx_v6	Lung	ENSG00000152219	G	5.09500052565058e-09	6.0688029216743	0.00038377984	NA	NA	11	30186858	ARL14EP
11:30187044:C:T	GTEx_v6	Lung	ENSG00000152219	T	5.09732809669994e-09	6.06871809359335	0.00038377984	NA	NA	11	30187044	ARL14EP
11:30187216:C:T	GTEx_v6	Lung	ENSG00000152219	C	7.23338733480554e-09	6.00347424461719	0.00038377984	NA	NA	11	30187216	ARL14EP
11:30187828:A:G	GTEx_v6	Lung	ENSG00000152219	A	5.09686910720372e-09	6.06873481841459	0.00038377984	NA	NA	11	30187828	ARL14EP
11:30187905:G:T	GTEx_v6	Lung	ENSG00000152219	T	5.09639801404891e-09	6.06875198580682	0.00038377984	NA	NA	11	30187905	ARL14EP
11:30187958:A:C	GTEx_v6	Lung	ENSG00000152219	A	5.10202791075332e-09	6.06854692491002	0.00038377984	NA	NA	11	30187958	ARL14EP
11:30188285:C:G	GTEx_v6	Lung	ENSG00000152219	C	5.0988604283254e-09	6.0686622686295	0.00038377984	NA	NA	11	30188285	ARL14EP
11:30188505:C:T	GTEx_v6	Lung	ENSG00000152219	C	5.09627011867668e-09	6.06875664678805	0.00038377984	NA	NA	11	30188505	ARL14EP
11:30189761:A:G	GTEx_v6	Lung	ENSG00000152219	G	5.08552529008984e-09	6.06914863771271	0.00038377984	NA	NA	11	30189761	ARL14EP
11:30190076:A:G	GTEx_v6	Lung	ENSG00000152219	G	5.08558715068572e-09	6.06914637860542	0.00038377984	NA	NA	11	30190076	ARL14EP
11:30190139:A:G	GTEx_v6	Lung	ENSG00000152219	A	5.08527181772218e-09	6.06915789463382	0.00038377984	NA	NA	11	30190139	ARL14EP
11:30190813:G:T	GTEx_v6	Lung	ENSG00000152219	G	5.08351525861215e-09	6.06922205735277	0.00038377984	NA	NA	11	30190813	ARL14EP
11:30191237:G:T	GTEx_v6	Lung	ENSG00000152219	T	5.08519965794605e-09	6.06916053002284	0.00038377984	NA	NA	11	30191237	ARL14EP
11:30192151:C:T	GTEx_v6	Lung	ENSG00000152219	C	9.96584224802585e-09	5.94330657247466	0.00038377984	NA	NA	11	30192151	ARL14EP
11:30192333:C:T	GTEx_v6	Lung	ENSG00000152219	T	5.11944801931266e-09	6.06791382295241	0.00038377984	NA	NA	11	30192333	ARL14EP
11:30192962:C:T	GTEx_v6	Lung	ENSG00000152219	C	5.12537512486349e-09	6.06769889399211	0.00038377984	NA	NA	11	30192962	ARL14EP
11:30193060:A:G	GTEx_v6	Lung	ENSG00000152219	A	3.44205604115707e-09	6.14134906711668	0.00038377984	NA	NA	11	30193060	ARL14EP
11:30195542:G:T	GTEx_v6	Lung	ENSG00000152219	G	6.89590308356358e-09	6.01240973584118	0.00038377984	NA	NA	11	30195542	ARL14EP
11:30197429:A:G	GTEx_v6	Lung	ENSG00000152219	A	1.13780412243419e-09	6.34306739388401	0.00038377984	NA	NA	11	30197429	ARL14EP
11:30198439:C:T	GTEx_v6	Lung	ENSG00000152219	C	7.64307133865749e-10	6.41453195473014	0.00038377984	NA	NA	11	30198439	ARL14EP
11:30199020:C:T	GTEx_v6	Lung	ENSG00000152219	T	7.16543334467891e-09	6.00524016758411	0.00038377984	NA	NA	11	30199020	ARL14EP
11:30199688:A:C	GTEx_v6	Lung	ENSG00000152219	C	7.10665180606352e-09	6.00678099649596	0.00038377984	NA	NA	11	30199688	ARL14EP
11:30199907:A:C	GTEx_v6	Lung	ENSG00000152219	C	1.43749836408253e-09	6.30082333877574	0.00038377984	NA	NA	11	30199907	ARL14EP
11:30200473:A:G	GTEx_v6	Lung	ENSG00000152219	A	1.04104308067098e-09	6.35907679015487	0.00038377984	NA	NA	11	30200473	ARL14EP
11:30200751:C:T	GTEx_v6	Lung	ENSG00000152219	C	4.77905870679743e-09	6.08068460379101	0.00038377984	NA	NA	11	30200751	ARL14EP
11:30201790:C:T	GTEx_v6	Lung	ENSG00000152219	C	1.47298473615899e-08	5.8693739226928	0.00038377984	NA	NA	11	30201790	ARL14EP
11:30202285:A:G	GTEx_v6	Lung	ENSG00000152219	A	1.10822990775113e-09	6.34781410989142	0.00038377984	NA	NA	11	30202285	ARL14EP
11:30203825:C:T	GTEx_v6	Lung	ENSG00000152219	C	4.86560249689627e-09	6.07735516918733	0.00038377984	NA	NA	11	30203825	ARL14EP
11:30205371:C:G	GTEx_v6	Lung	ENSG00000152219	C	2.58497881512855e-08	5.76179659197213	0.00038377984	NA	NA	11	30205371	ARL14EP
11:30206532:A:G	GTEx_v6	Lung	ENSG00000152219	G	1.03860111385134e-09	6.35949945257333	0.00038377984	NA	NA	11	30206532	ARL14EP
11:30207239:A:G	GTEx_v6	Lung	ENSG00000152219	A	8.93898760295585e-09	5.96377023852573	0.00038377984	NA	NA	11	30207239	ARL14EP
11:30207843:A:G	GTEx_v6	Lung	ENSG00000152219	G	3.85272679937531e-09	6.12055981547005	0.00038377984	NA	NA	11	30207843	ARL14EP
11:30208486:A:C	GTEx_v6	Lung	ENSG00000152219	C	3.90375561903536e-10	6.53403026913109	0.00038377984	NA	NA	11	30208486	ARL14EP
11:30208516:A:G	GTEx_v6	Lung	ENSG00000152219	A	9.31076516135545e-11	6.78435588290569	0.00038377984	NA	NA	11	30208516	ARL14EP
11:30344883:C:G	GTEx_v6	Lung	ENSG00000152219	C	1.59230693416339e-05	-4.4068911279603	0.00038377984	NA	NA	11	30344883	ARL14EP
11:30346097:G:T	GTEx_v6	Lung	ENSG00000152219	T	1.48526858876266e-05	-4.42319313869889	0.00038377984	NA	NA	11	30346097	ARL14EP
11:30347927:A:G	GTEx_v6	Lung	ENSG00000152219	G	1.43060799158461e-05	-4.43195810237808	0.00038377984	NA	NA	11	30347927	ARL14EP
11:30348973:A:G	GTEx_v6	Lung	ENSG00000152219	A	1.41097092794416e-05	-4.43518561942951	0.00038377984	NA	NA	11	30348973	ARL14EP
11:30354707:G:T	GTEx_v6	Lung	ENSG00000152219	T	1.38854167954613e-05	-4.4389252247681	0.00038377984	NA	NA	11	30354707	ARL14EP
11:30355707:A:C	GTEx_v6	Lung	ENSG00000152219	C	7.99482521107669e-06	-4.56632626275366	0.00038377984	NA	NA	11	30355707	ARL14EP
11:30147285:A:C	GTEx_v6	Nerve_Tibial	ENSG00000152219	A	5.31063192020897e-06	4.67025405184444	0.00022267933	NA	NA	11	30147285	ARL14EP
11:30148871:C:T	GTEx_v6	Nerve_Tibial	ENSG00000152219	C	6.06396304111001e-06	4.64014635603439	0.00022267933	NA	NA	11	30148871	ARL14EP
11:30152078:A:G	GTEx_v6	Nerve_Tibial	ENSG00000152219	G	3.23890490516823e-05	4.24639580027125	0.00022267933	NA	NA	11	30152078	ARL14EP
11:30152594:A:G	GTEx_v6	Nerve_Tibial	ENSG00000152219	A	2.69638716868052e-05	4.29079364074978	0.00022267933	NA	NA	11	30152594	ARL14EP
11:30153348:A:C	GTEx_v6	Nerve_Tibial	ENSG00000152219	C	2.69920361162901e-05	4.29054178870434	0.00022267933	NA	NA	11	30153348	ARL14EP
11:30154037:C:T	GTEx_v6	Nerve_Tibial	ENSG00000152219	C	2.69920361162901e-05	4.29054178870434	0.00022267933	NA	NA	11	30154037	ARL14EP
11:30154407:C:G	GTEx_v6	Nerve_Tibial	ENSG00000152219	G	2.69920361162901e-05	4.29054178870434	0.00022267933	NA	NA	11	30154407	ARL14EP
11:30154477:A:G	GTEx_v6	Nerve_Tibial	ENSG00000152219	G	8.10953830304761e-07	5.08252109932946	0.00022267933	NA	NA	11	30154477	ARL14EP
11:30154609:C:T	GTEx_v6	Nerve_Tibial	ENSG00000152219	T	2.64974685188693e-05	4.2950013509716	0.00022267933	NA	NA	11	30154609	ARL14EP
11:30154930:C:T	GTEx_v6	Nerve_Tibial	ENSG00000152219	C	2.71001701229188e-05	4.28957716450993	0.00022267933	NA	NA	11	30154930	ARL14EP
11:30155086:C:T	GTEx_v6	Nerve_Tibial	ENSG00000152219	C	2.697825737778e-05	4.29066496952489	0.00022267933	NA	NA	11	30155086	ARL14EP
11:30155490:A:C	GTEx_v6	Nerve_Tibial	ENSG00000152219	C	2.78959256952489e-05	4.28258981962719	0.00022267933	NA	NA	11	30155490	ARL14EP
11:30155829:C:T	GTEx_v6	Nerve_Tibial	ENSG00000152219	T	2.69325201938178e-05	4.29107428860484	0.00022267933	NA	NA	11	30155829	ARL14EP
11:30157917:C:T	GTEx_v6	Nerve_Tibial	ENSG00000152219	C	2.19966418447012e-05	4.33970136186126	0.00022267933	NA	NA	11	30157917	ARL14EP
11:30158828:A:G	GTEx_v6	Nerve_Tibial	ENSG00000152219	G	2.52301386743018e-05	4.30680338176395	0.00022267933	NA	NA	11	30158828	ARL14EP
11:30159305:C:T	GTEx_v6	Nerve_Tibial	ENSG00000152219	C	2.20984360853062e-05	4.33859693358975	0.00022267933	NA	NA	11	30159305	ARL14EP
11:30159379:C:T	GTEx_v6	Nerve_Tibial	ENSG00000152219	T	2.21026511337108e-05	4.33855130714583	0.00022267933	NA	NA	11	30159379	ARL14EP
11:30159382:C:T	GTEx_v6	Nerve_Tibial	ENSG00000152219	C	2.20984360853062e-05	4.33859693358975	0.00022267933	NA	NA	11	30159382	ARL14EP
11:30159427:A:G	GTEx_v6	Nerve_Tibial	ENSG00000152219	A	2.21026511337108e-05	4.33855130714583	0.00022267933	NA	NA	11	30159427	ARL14EP
11:30159584:A:G	GTEx_v6	Nerve_Tibial	ENSG00000152219	A	2.20922098941319e-05	4.33866434522286	0.00022267933	NA	NA	11	30159584	ARL14EP
11:30160204:A:G	GTEx_v6	Nerve_Tibial	ENSG00000152219	G	2.21021454452602e-05	4.33855678060847	0.00022267933	NA	NA	11	30160204	ARL14EP
11:30160548:A:G	GTEx_v6	Nerve_Tibial	ENSG00000152219	G	1.99252856990689e-06	4.88847993265342	0.00022267933	NA	NA	11	30160548	ARL14EP
11:30160793:C:T	GTEx_v6	Nerve_Tibial	ENSG00000152219	C	2.25056369060612e-05	4.33422718674532	0.00022267933	NA	NA	11	30160793	ARL14EP
11:30160801:C:T	GTEx_v6	Nerve_Tibial	ENSG00000152219	T	2.24787178989118e-05	4.33451371123701	0.00022267933	NA	NA	11	30160801	ARL14EP
11:30160908:A:G	GTEx_v6	Nerve_Tibial	ENSG00000152219	G	2.14188444404726e-05	4.34606461024603	0.00022267933	NA	NA	11	30160908	ARL14EP
11:30161164:C:T	GTEx_v6	Nerve_Tibial	ENSG00000152219	T	1.86956000693582e-06	4.90241307402543	0.00022267933	NA	NA	11	30161164	ARL14EP
11:30162194:A:C	GTEx_v6	Nerve_Tibial	ENSG00000152219	A	1.92306331784808e-05	4.37175510752655	0.00022267933	NA	NA	11	30162194	ARL14EP
11:30162222:A:T	GTEx_v6	Nerve_Tibial	ENSG00000152219	A	1.89862028554229e-05	4.37479703805447	0.00022267933	NA	NA	11	30162222	ARL14EP
11:30162744:A:G	GTEx_v6	Nerve_Tibial	ENSG00000152219	G	1.81522002550537e-05	4.38546665359882	0.00022267933	NA	NA	11	30162744	ARL14EP
11:30162775:A:C	GTEx_v6	Nerve_Tibial	ENSG00000152219	C	1.80886438194532e-05	4.38629892487473	0.00022267933	NA	NA	11	30162775	ARL14EP
11:30162984:A:G	GTEx_v6	Nerve_Tibial	ENSG00000152219	A	2.53151345543188e-05	4.30599428262255	0.00022267933	NA	NA	11	30162984	ARL14EP
11:30163013:C:T	GTEx_v6	Nerve_Tibial	ENSG00000152219	C	2.51424679262428e-05	4.30764068372326	0.00022267933	NA	NA	11	30163013	ARL14EP
11:30163183:A:T	GTEx_v6	Nerve_Tibial	ENSG00000152219	T	2.51424679262428e-05	4.30764068372326	0.00022267933	NA	NA	11	30163183	ARL14EP
11:30163968:A:G	GTEx_v6	Nerve_Tibial	ENSG00000152219	A	2.51424679262428e-05	4.30764068372326	0.00022267933	NA	NA	11	30163968	ARL14EP
11:30164732:A:G	GTEx_v6	Nerve_Tibial	ENSG00000152219	G	2.51424679262428e-05	4.30764068372326	0.00022267933	NA	NA	11	30164732	ARL14EP
11:30165272:C:T	GTEx_v6	Nerve_Tibial	ENSG00000152219	T	2.51424679262428e-05	4.30764068372326	0.00022267933	NA	NA	11	30165272	ARL14EP
11:30165706:C:T	GTEx_v6	Nerve_Tibial	ENSG00000152219	C	3.77751000694187e-06	4.74692046248256	0.00022267933	NA	NA	11	30165706	ARL14EP
11:30165896:C:T	GTEx_v6	Nerve_Tibial	ENSG00000152219	C	1.0943905220298e-05	4.50433878430986	0.00022267933	NA	NA	11	30165896	ARL14EP
11:30166109:C:T	GTEx_v6	Nerve_Tibial	ENSG00000152219	C	2.51424679262428e-05	4.30764068372326	0.00022267933	NA	NA	11	30166109	ARL14EP
11:30166240:C:T	GTEx_v6	Nerve_Tibial	ENSG00000152219	T	2.51424679262428e-05	4.30764068372326	0.00022267933	NA	NA	11	30166240	ARL14EP
11:30166628:C:T	GTEx_v6	Nerve_Tibial	ENSG00000152219	C	2.5192297920312e-05	4.30716443856389	0.00022267933	NA	NA	11	30166628	ARL14EP
11:30167113:G:T	GTEx_v6	Nerve_Tibial	ENSG00000152219	G	2.51273610295895e-05	4.30778524497665	0.00022267933	NA	NA	11	30167113	ARL14EP
11:30167121:A:G	GTEx_v6	Nerve_Tibial	ENSG00000152219	A	2.51273610295895e-05	4.30778524497665	0.00022267933	NA	NA	11	30167121	ARL14EP
11:30167587:G:T	GTEx_v6	Nerve_Tibial	ENSG00000152219	T	2.72702844879536e-06	4.81941375306487	0.00022267933	NA	NA	11	30167587	ARL14EP
11:30167835:C:T	GTEx_v6	Nerve_Tibial	ENSG00000152219	T	2.58744791244006e-05	4.30073374821386	0.00022267933	NA	NA	11	30167835	ARL14EP
11:30168320:A:T	GTEx_v6	Nerve_Tibial	ENSG00000152219	T	2.51424679262428e-05	4.30764068372326	0.00022267933	NA	NA	11	30168320	ARL14EP
11:30168564:A:C	GTEx_v6	Nerve_Tibial	ENSG00000152219	C	2.51424679262428e-05	4.30764068372326	0.00022267933	NA	NA	11	30168564	ARL14EP
11:30168871:C:T	GTEx_v6	Nerve_Tibial	ENSG00000152219	T	2.51424679262428e-05	4.30764068372326	0.00022267933	NA	NA	11	30168871	ARL14EP
11:30169198:C:T	GTEx_v6	Nerve_Tibial	ENSG00000152219	T	2.51424679262428e-05	4.30764068372326	0.00022267933	NA	NA	11	30169198	ARL14EP
11:30169574:C:T	GTEx_v6	Nerve_Tibial	ENSG00000152219	C	2.54553846982533e-05	4.30466487494336	0.00022267933	NA	NA	11	30169574	ARL14EP
11:30169998:C:T	GTEx_v6	Nerve_Tibial	ENSG00000152219	C	2.51424679262428e-05	4.30764068372326	0.00022267933	NA	NA	11	30169998	ARL14EP
11:30170373:C:T	GTEx_v6	Nerve_Tibial	ENSG00000152219	C	2.51424679262428e-05	4.30764068372326	0.00022267933	NA	NA	11	30170373	ARL14EP
11:30170837:A:G	GTEx_v6	Nerve_Tibial	ENSG00000152219	G	2.51424679262428e-05	4.30764068372326	0.00022267933	NA	NA	11	30170837	ARL14EP
11:30171174:C:G	GTEx_v6	Nerve_Tibial	ENSG00000152219	G	1.92297579222455e-05	4.37176593376857	0.00022267933	NA	NA	11	30171174	ARL14EP
11:30171594:G:T	GTEx_v6	Nerve_Tibial	ENSG00000152219	T	3.23627584672202e-06	4.78142470179986	0.00022267933	NA	NA	11	30171594	ARL14EP
11:30171615:A:T	GTEx_v6	Nerve_Tibial	ENSG00000152219	T	2.51424679262428e-05	4.30764068372326	0.00022267933	NA	NA	11	30171615	ARL14EP
11:30172579:A:G	GTEx_v6	Nerve_Tibial	ENSG00000152219	A	1.08659389532359e-05	4.50600153746386	0.00022267933	NA	NA	11	30172579	ARL14EP
11:30172916:A:C	GTEx_v6	Nerve_Tibial	ENSG00000152219	C	1.92064629467799e-05	4.37205424839192	0.00022267933	NA	NA	11	30172916	ARL14EP
11:30173187:C:T	GTEx_v6	Nerve_Tibial	ENSG00000152219	C	1.92064629467799e-05	4.37205424839192	0.00022267933	NA	NA	11	30173187	ARL14EP
11:30173317:C:T	GTEx_v6	Nerve_Tibial	ENSG00000152219	T	1.92064629467799e-05	4.37205424839192	0.00022267933	NA	NA	11	30173317	ARL14EP
11:30173963:C:T	GTEx_v6	Nerve_Tibial	ENSG00000152219	C	1.92064629467799e-05	4.37205424839192	0.00022267933	NA	NA	11	30173963	ARL14EP
11:30173987:G:T	GTEx_v6	Nerve_Tibial	ENSG00000152219	T	1.92064629467799e-05	4.37205424839192	0.00022267933	NA	NA	11	30173987	ARL14EP
11:30174019:G:T	GTEx_v6	Nerve_Tibial	ENSG00000152219	T	1.92064629467799e-05	4.37205424839192	0.00022267933	NA	NA	11	30174019	ARL14EP
11:30174370:C:T	GTEx_v6	Nerve_Tibial	ENSG00000152219	T	1.92064629467799e-05	4.37205424839192	0.00022267933	NA	NA	11	30174370	ARL14EP
11:30174438:C:T	GTEx_v6	Nerve_Tibial	ENSG00000152219	T	2.20934643499412e-05	4.33865076163189	0.00022267933	NA	NA	11	30174438	ARL14EP
11:30174667:C:T	GTEx_v6	Nerve_Tibial	ENSG00000152219	C	2.07795300205609e-06	4.87928222448597	0.00022267933	NA	NA	11	30174667	ARL14EP
11:30175706:C:T	GTEx_v6	Nerve_Tibial	ENSG00000152219	T	2.72702844879536e-06	4.81941375306487	0.00022267933	NA	NA	11	30175706	ARL14EP
11:30175950:C:G	GTEx_v6	Nerve_Tibial	ENSG00000152219	C	3.91109425401889e-05	4.20035475278808	0.00022267933	NA	NA	11	30175950	ARL14EP
11:30176085:A:T	GTEx_v6	Nerve_Tibial	ENSG00000152219	A	1.92064629467799e-05	4.37205424839192	0.00022267933	NA	NA	11	30176085	ARL14EP
11:30176106:A:G	GTEx_v6	Nerve_Tibial	ENSG00000152219	A	1.92064629467799e-05	4.37205424839192	0.00022267933	NA	NA	11	30176106	ARL14EP
11:30176241:G:T	GTEx_v6	Nerve_Tibial	ENSG00000152219	G	1.92064629467799e-05	4.37205424839192	0.00022267933	NA	NA	11	30176241	ARL14EP
11:30176743:C:T	GTEx_v6	Nerve_Tibial	ENSG00000152219	C	1.92064629467799e-05	4.37205424839192	0.00022267933	NA	NA	11	30176743	ARL14EP
11:30176794:A:T	GTEx_v6	Nerve_Tibial	ENSG00000152219	T	1.92064629467799e-05	4.37205424839192	0.00022267933	NA	NA	11	30176794	ARL14EP
11:30176879:C:T	GTEx_v6	Nerve_Tibial	ENSG00000152219	C	8.02468212117826e-07	5.08475984058647	0.00022267933	NA	NA	11	30176879	ARL14EP
11:30177010:A:G	GTEx_v6	Nerve_Tibial	ENSG00000152219	A	3.77751000694187e-06	4.74692046248256	0.00022267933	NA	NA	11	30177010	ARL14EP
11:30177120:C:T	GTEx_v6	Nerve_Tibial	ENSG00000152219	C	2.51424679262428e-05	4.30764068372326	0.00022267933	NA	NA	11	30177120	ARL14EP
11:30177267:A:G	GTEx_v6	Nerve_Tibial	ENSG00000152219	A	2.51424679262428e-05	4.30764068372326	0.00022267933	NA	NA	11	30177267	ARL14EP
11:30178465:C:T	GTEx_v6	Nerve_Tibial	ENSG00000152219	C	2.51424679262428e-05	4.30764068372326	0.00022267933	NA	NA	11	30178465	ARL14EP
11:30179203:C:T	GTEx_v6	Nerve_Tibial	ENSG00000152219	T	2.51424679262428e-05	4.30764068372326	0.00022267933	NA	NA	11	30179203	ARL14EP
11:30179758:C:T	GTEx_v6	Nerve_Tibial	ENSG00000152219	T	2.51424679262428e-05	4.30764068372326	0.00022267933	NA	NA	11	30179758	ARL14EP
11:30179949:A:G	GTEx_v6	Nerve_Tibial	ENSG00000152219	G	2.51424679262428e-05	4.30764068372326	0.00022267933	NA	NA	11	30179949	ARL14EP
11:30180390:A:G	GTEx_v6	Nerve_Tibial	ENSG00000152219	G	2.16983520524449e-05	4.3429661308999	0.00022267933	NA	NA	11	30180390	ARL14EP
11:30180671:C:G	GTEx_v6	Nerve_Tibial	ENSG00000152219	G	2.1699850535966e-05	4.34294962280745	0.00022267933	NA	NA	11	30180671	ARL14EP
11:30180685:C:T	GTEx_v6	Nerve_Tibial	ENSG00000152219	C	2.19963240082488e-05	4.33970481792988	0.00022267933	NA	NA	11	30180685	ARL14EP
11:30181153:C:T	GTEx_v6	Nerve_Tibial	ENSG00000152219	T	2.17109957161439e-05	4.34282687584364	0.00022267933	NA	NA	11	30181153	ARL14EP
11:30181316:A:G	GTEx_v6	Nerve_Tibial	ENSG00000152219	A	2.00584797530122e-05	4.36172111802517	0.00022267933	NA	NA	11	30181316	ARL14EP
11:30181651:G:T	GTEx_v6	Nerve_Tibial	ENSG00000152219	G	2.16953645184984e-05	4.34299904642621	0.00022267933	NA	NA	11	30181651	ARL14EP
11:30181671:A:T	GTEx_v6	Nerve_Tibial	ENSG00000152219	T	2.17394203023735e-05	4.34251409612674	0.00022267933	NA	NA	11	30181671	ARL14EP
11:30181778:A:G	GTEx_v6	Nerve_Tibial	ENSG00000152219	G	2.19339040171953e-05	4.34038448571299	0.00022267933	NA	NA	11	30181778	ARL14EP
11:30182068:C:T	GTEx_v6	Nerve_Tibial	ENSG00000152219	C	2.258273978541e-05	4.33340832175465	0.00022267933	NA	NA	11	30182068	ARL14EP
11:30182270:A:T	GTEx_v6	Nerve_Tibial	ENSG00000152219	T	2.31183661771341e-05	4.32779261969244	0.00022267933	NA	NA	11	30182270	ARL14EP
11:30182303:C:G	GTEx_v6	Nerve_Tibial	ENSG00000152219	C	2.32029825755805e-05	4.32691689394985	0.00022267933	NA	NA	11	30182303	ARL14EP
11:30183344:C:T	GTEx_v6	Nerve_Tibial	ENSG00000152219	C	2.36475047944573e-05	4.32236604942119	0.00022267933	NA	NA	11	30183344	ARL14EP
11:30183742:A:T	GTEx_v6	Nerve_Tibial	ENSG00000152219	A	2.40400039426907e-05	4.31841542770159	0.00022267933	NA	NA	11	30183742	ARL14EP
11:30183831:A:G	GTEx_v6	Nerve_Tibial	ENSG00000152219	G	2.39358156629e-05	4.31945805457097	0.00022267933	NA	NA	11	30183831	ARL14EP
11:30184483:C:T	GTEx_v6	Nerve_Tibial	ENSG00000152219	T	2.39658948540224e-05	4.31915660209282	0.00022267933	NA	NA	11	30184483	ARL14EP
11:30184538:C:T	GTEx_v6	Nerve_Tibial	ENSG00000152219	C	2.3969573927336e-05	4.31911975544721	0.00022267933	NA	NA	11	30184538	ARL14EP
11:30184860:C:G	GTEx_v6	Nerve_Tibial	ENSG00000152219	G	2.39761458716999e-05	4.31905394960947	0.00022267933	NA	NA	11	30184860	ARL14EP
11:30185395:G:T	GTEx_v6	Nerve_Tibial	ENSG00000152219	T	8.9940365509848e-06	4.54980781348818	0.00022267933	NA	NA	11	30185395	ARL14EP
11:30185477:C:T	GTEx_v6	Nerve_Tibial	ENSG00000152219	C	1.02327916678565e-05	4.51994560441408	0.00022267933	NA	NA	11	30185477	ARL14EP
11:30185486:A:G	GTEx_v6	Nerve_Tibial	ENSG00000152219	G	2.39827358434584e-05	4.31898798061145	0.00022267933	NA	NA	11	30185486	ARL14EP
11:30185696:C:T	GTEx_v6	Nerve_Tibial	ENSG00000152219	T	1.0235837839522e-05	4.51987655209571	0.00022267933	NA	NA	11	30185696	ARL14EP
11:30185850:A:G	GTEx_v6	Nerve_Tibial	ENSG00000152219	A	4.30881038866098e-06	4.71741204751554	0.00022267933	NA	NA	11	30185850	ARL14EP
11:30186511:C:T	GTEx_v6	Nerve_Tibial	ENSG00000152219	T	1.0214353262733e-05	4.52036399891967	0.00022267933	NA	NA	11	30186511	ARL14EP
11:30186858:A:G	GTEx_v6	Nerve_Tibial	ENSG00000152219	G	1.02459128967801e-05	4.51964830577154	0.00022267933	NA	NA	11	30186858	ARL14EP
11:30187044:C:T	GTEx_v6	Nerve_Tibial	ENSG00000152219	T	1.02430775504207e-05	4.51971251755808	0.00022267933	NA	NA	11	30187044	ARL14EP
11:30187216:C:T	GTEx_v6	Nerve_Tibial	ENSG00000152219	C	2.91948125663837e-05	4.27158446855536	0.00022267933	NA	NA	11	30187216	ARL14EP
11:30187828:A:G	GTEx_v6	Nerve_Tibial	ENSG00000152219	A	1.02560486980996e-05	4.5194189010102	0.00022267933	NA	NA	11	30187828	ARL14EP
11:30187905:G:T	GTEx_v6	Nerve_Tibial	ENSG00000152219	T	1.02207439476792e-05	4.5202189027011	0.00022267933	NA	NA	11	30187905	ARL14EP
11:30187958:A:C	GTEx_v6	Nerve_Tibial	ENSG00000152219	A	1.02585104891605e-05	4.51936321591791	0.00022267933	NA	NA	11	30187958	ARL14EP
11:30188285:C:G	GTEx_v6	Nerve_Tibial	ENSG00000152219	C	1.02538324931695e-05	4.51946904200198	0.00022267933	NA	NA	11	30188285	ARL14EP
11:30188505:C:T	GTEx_v6	Nerve_Tibial	ENSG00000152219	C	1.02586966198747e-05	4.51935900621072	0.00022267933	NA	NA	11	30188505	ARL14EP
11:30189761:A:G	GTEx_v6	Nerve_Tibial	ENSG00000152219	G	1.02676344161602e-05	4.51915694700801	0.00022267933	NA	NA	11	30189761	ARL14EP
11:30190076:A:G	GTEx_v6	Nerve_Tibial	ENSG00000152219	G	1.0266690931498e-05	4.51917826863647	0.00022267933	NA	NA	11	30190076	ARL14EP
11:30190139:A:G	GTEx_v6	Nerve_Tibial	ENSG00000152219	A	1.02293788086761e-05	4.52002299249489	0.00022267933	NA	NA	11	30190139	ARL14EP
11:30190813:G:T	GTEx_v6	Nerve_Tibial	ENSG00000152219	G	1.02974019931597e-05	4.51848520095269	0.00022267933	NA	NA	11	30190813	ARL14EP
11:30191237:G:T	GTEx_v6	Nerve_Tibial	ENSG00000152219	T	1.0303751524577e-05	4.51834215677308	0.00022267933	NA	NA	11	30191237	ARL14EP
11:30192151:C:T	GTEx_v6	Nerve_Tibial	ENSG00000152219	C	1.7599958666568e-05	4.39279360122303	0.00022267933	NA	NA	11	30192151	ARL14EP
11:30192333:C:T	GTEx_v6	Nerve_Tibial	ENSG00000152219	T	1.09135096938542e-05	4.5049856579816	0.00022267933	NA	NA	11	30192333	ARL14EP
11:30192962:C:T	GTEx_v6	Nerve_Tibial	ENSG00000152219	C	1.12912421113519e-05	4.49706701967561	0.00022267933	NA	NA	11	30192962	ARL14EP
11:30197429:A:G	GTEx_v6	Nerve_Tibial	ENSG00000152219	A	9.99104530151664e-07	5.03796653019599	0.00022267933	NA	NA	11	30197429	ARL14EP
11:30198439:C:T	GTEx_v6	Nerve_Tibial	ENSG00000152219	C	8.04012566292939e-07	5.0843506932835	0.00022267933	NA	NA	11	30198439	ARL14EP
11:30200473:A:G	GTEx_v6	Nerve_Tibial	ENSG00000152219	A	6.71172500127742e-07	5.12267792706338	0.00022267933	NA	NA	11	30200473	ARL14EP
11:30202285:A:G	GTEx_v6	Nerve_Tibial	ENSG00000152219	A	9.78199882392583e-07	5.0424948109139	0.00022267933	NA	NA	11	30202285	ARL14EP
11:30206532:A:G	GTEx_v6	Nerve_Tibial	ENSG00000152219	G	9.28835861141816e-07	5.05357155042977	0.00022267933	NA	NA	11	30206532	ARL14EP
11:30207239:A:G	GTEx_v6	Nerve_Tibial	ENSG00000152219	A	9.80901970467037e-07	5.04190424523768	0.00022267933	NA	NA	11	30207239	ARL14EP
11:30207843:A:G	GTEx_v6	Nerve_Tibial	ENSG00000152219	G	6.47007479028638e-06	4.62538071296295	0.00022267933	NA	NA	11	30207843	ARL14EP
11:30208486:A:C	GTEx_v6	Nerve_Tibial	ENSG00000152219	C	2.36548517798659e-06	4.85080617492113	0.00022267933	NA	NA	11	30208486	ARL14EP
11:30208516:A:G	GTEx_v6	Nerve_Tibial	ENSG00000152219	A	1.21605225858902e-07	5.47566605494949	0.00022267933	NA	NA	11	30208516	ARL14EP
11:30240178:A:C	GTEx_v6	Nerve_Tibial	ENSG00000152219	A	1.36329093612979e-05	4.45301781985639	0.00022267933	NA	NA	11	30240178	ARL14EP
11:30242287:C:T	GTEx_v6	Nerve_Tibial	ENSG00000152219	C	2.26147011025743e-06	4.86070049034878	0.00022267933	NA	NA	11	30242287	ARL14EP
11:30252352:G:T	GTEx_v6	Nerve_Tibial	ENSG00000152219	T	1.43364581825248e-05	4.44120132134739	0.00022267933	NA	NA	11	30252352	ARL14EP
11:30296055:C:T	GTEx_v6	Nerve_Tibial	ENSG00000152219	C	1.36329093612979e-05	4.45301781985639	0.00022267933	NA	NA	11	30296055	ARL14EP
11:30305675:C:T	GTEx_v6	Nerve_Tibial	ENSG00000152219	T	1.36329093612979e-05	4.45301781985639	0.00022267933	NA	NA	11	30305675	ARL14EP
11:30306439:C:T	GTEx_v6	Nerve_Tibial	ENSG00000152219	T	1.36329093612979e-05	4.45301781985639	0.00022267933	NA	NA	11	30306439	ARL14EP
11:30306650:A:T	GTEx_v6	Nerve_Tibial	ENSG00000152219	T	1.36329093612979e-05	4.45301781985639	0.00022267933	NA	NA	11	30306650	ARL14EP
11:30307989:A:G	GTEx_v6	Nerve_Tibial	ENSG00000152219	G	2.25431178145301e-06	4.86139750938115	0.00022267933	NA	NA	11	30307989	ARL14EP
11:30308159:C:T	GTEx_v6	Nerve_Tibial	ENSG00000152219	T	1.36329093612979e-05	4.45301781985639	0.00022267933	NA	NA	11	30308159	ARL14EP
11:30309827:C:T	GTEx_v6	Nerve_Tibial	ENSG00000152219	T	1.36329093612979e-05	4.45301781985639	0.00022267933	NA	NA	11	30309827	ARL14EP
11:30309869:C:T	GTEx_v6	Nerve_Tibial	ENSG00000152219	T	1.36329093612979e-05	4.45301781985639	0.00022267933	NA	NA	11	30309869	ARL14EP
11:30309905:C:T	GTEx_v6	Nerve_Tibial	ENSG00000152219	T	1.36329093612979e-05	4.45301781985639	0.00022267933	NA	NA	11	30309905	ARL14EP
11:30312187:A:G	GTEx_v6	Nerve_Tibial	ENSG00000152219	G	1.36329093612979e-05	4.45301781985639	0.00022267933	NA	NA	11	30312187	ARL14EP
11:30312239:C:T	GTEx_v6	Nerve_Tibial	ENSG00000152219	T	1.36329093612979e-05	4.45301781985639	0.00022267933	NA	NA	11	30312239	ARL14EP
11:30314858:A:C	GTEx_v6	Nerve_Tibial	ENSG00000152219	A	1.36329093612979e-05	4.45301781985639	0.00022267933	NA	NA	11	30314858	ARL14EP
11:30316822:A:G	GTEx_v6	Nerve_Tibial	ENSG00000152219	G	2.25431178145301e-06	4.86139750938115	0.00022267933	NA	NA	11	30316822	ARL14EP
11:30317733:G:T	GTEx_v6	Nerve_Tibial	ENSG00000152219	G	2.0645983275129e-06	4.88069573520239	0.00022267933	NA	NA	11	30317733	ARL14EP
11:30319259:A:G	GTEx_v6	Nerve_Tibial	ENSG00000152219	A	2.25431178145301e-06	4.86139750938115	0.00022267933	NA	NA	11	30319259	ARL14EP
11:30319433:A:G	GTEx_v6	Nerve_Tibial	ENSG00000152219	A	2.25431178145301e-06	4.86139750938115	0.00022267933	NA	NA	11	30319433	ARL14EP
11:30325865:A:G	GTEx_v6	Nerve_Tibial	ENSG00000152219	A	1.36329093612979e-05	4.45301781985639	0.00022267933	NA	NA	11	30325865	ARL14EP
11:30327006:A:G	GTEx_v6	Nerve_Tibial	ENSG00000152219	A	1.36329093612979e-05	4.45301781985639	0.00022267933	NA	NA	11	30327006	ARL14EP
11:30329175:A:G	GTEx_v6	Nerve_Tibial	ENSG00000152219	G	2.25431178145301e-06	4.86139750938115	0.00022267933	NA	NA	11	30329175	ARL14EP
11:30336002:A:G	GTEx_v6	Nerve_Tibial	ENSG00000152219	A	2.25431178145301e-06	4.86139750938115	0.00022267933	NA	NA	11	30336002	ARL14EP
11:30337523:C:T	GTEx_v6	Nerve_Tibial	ENSG00000152219	T	2.00750500142969e-06	4.88684016925223	0.00022267933	NA	NA	11	30337523	ARL14EP
11:30338842:A:G	GTEx_v6	Nerve_Tibial	ENSG00000152219	G	2.25431178145301e-06	4.86139750938115	0.00022267933	NA	NA	11	30338842	ARL14EP
11:30339461:A:G	GTEx_v6	Nerve_Tibial	ENSG00000152219	G	2.22289142637657e-06	4.86448249803833	0.00022267933	NA	NA	11	30339461	ARL14EP
11:30342150:A:G	GTEx_v6	Nerve_Tibial	ENSG00000152219	A	2.25431178145301e-06	4.86139750938115	0.00022267933	NA	NA	11	30342150	ARL14EP
11:30342495:A:G	GTEx_v6	Nerve_Tibial	ENSG00000152219	A	2.25431178145301e-06	4.86139750938115	0.00022267933	NA	NA	11	30342495	ARL14EP
11:30343757:C:T	GTEx_v6	Nerve_Tibial	ENSG00000152219	T	2.25431178145301e-06	4.86139750938115	0.00022267933	NA	NA	11	30343757	ARL14EP
11:30344591:C:T	GTEx_v6	Nerve_Tibial	ENSG00000152219	T	2.25431178145301e-06	4.86139750938115	0.00022267933	NA	NA	11	30344591	ARL14EP
11:30344725:C:T	GTEx_v6	Nerve_Tibial	ENSG00000152219	T	2.25431178145301e-06	4.86139750938115	0.00022267933	NA	NA	11	30344725	ARL14EP
11:30349487:C:CACTCTA	GTEx_v6	Nerve_Tibial	ENSG00000152219	C	1.05957577151532e-05	4.51185368771363	0.00022267933	NA	NA	11	30349487	ARL14EP
11:30354857:C:T	GTEx_v6	Nerve_Tibial	ENSG00000152219	C	1.3645478564123e-05	4.45280162238943	0.00022267933	NA	NA	11	30354857	ARL14EP
11:30354895:A:G	GTEx_v6	Nerve_Tibial	ENSG00000152219	G	1.3645478564123e-05	4.45280162238943	0.00022267933	NA	NA	11	30354895	ARL14EP
11:30354904:A:C	GTEx_v6	Nerve_Tibial	ENSG00000152219	C	1.3645478564123e-05	4.45280162238943	0.00022267933	NA	NA	11	30354904	ARL14EP
11:30355197:C:T	GTEx_v6	Nerve_Tibial	ENSG00000152219	T	1.36449992068917e-05	4.45280986409845	0.00022267933	NA	NA	11	30355197	ARL14EP
11:30355857:C:T	GTEx_v6	Nerve_Tibial	ENSG00000152219	T	1.36250387320646e-05	4.45315329667828	0.00022267933	NA	NA	11	30355857	ARL14EP
11:30355903:C:T	GTEx_v6	Nerve_Tibial	ENSG00000152219	T	1.36201374584835e-05	4.45323770008824	0.00022267933	NA	NA	11	30355903	ARL14EP
11:30356420:C:T	GTEx_v6	Nerve_Tibial	ENSG00000152219	C	1.36196797066486e-05	4.4532455843893	0.00022267933	NA	NA	11	30356420	ARL14EP
11:30359231:A:G	GTEx_v6	Nerve_Tibial	ENSG00000152219	G	1.35600596997878e-05	4.45427465898851	0.00022267933	NA	NA	11	30359231	ARL14EP
11:30359892:A:G	GTEx_v6	Nerve_Tibial	ENSG00000152219	G	1.35402763015432e-05	4.45461709201991	0.00022267933	NA	NA	11	30359892	ARL14EP
11:30360026:C:T	GTEx_v6	Nerve_Tibial	ENSG00000152219	C	1.3535452162984e-05	4.45470066645149	0.00022267933	NA	NA	11	30360026	ARL14EP
11:30360225:A:G	GTEx_v6	Nerve_Tibial	ENSG00000152219	A	3.47762558232937e-05	4.22907824901846	0.00022267933	NA	NA	11	30360225	ARL14EP
11:30360794:C:T	GTEx_v6	Nerve_Tibial	ENSG00000152219	T	1.35302463983819e-05	4.4547908843591	0.00022267933	NA	NA	11	30360794	ARL14EP
11:30363101:A:G	GTEx_v6	Nerve_Tibial	ENSG00000152219	A	1.19789257128709e-05	4.48328321091515	0.00022267933	NA	NA	11	30363101	ARL14EP
11:30363545:C:T	GTEx_v6	Nerve_Tibial	ENSG00000152219	C	1.0518550628034e-05	4.51355237031321	0.00022267933	NA	NA	11	30363545	ARL14EP
11:30366528:A:T	GTEx_v6	Nerve_Tibial	ENSG00000152219	A	9.8373351096447e-06	4.52908227017538	0.00022267933	NA	NA	11	30366528	ARL14EP
11:30369162:G:GA	GTEx_v6	Nerve_Tibial	ENSG00000152219	GA	9.71846818246219e-06	4.53189770815971	0.00022267933	NA	NA	11	30369162	ARL14EP
11:30370218:A:G	GTEx_v6	Nerve_Tibial	ENSG00000152219	G	1.90348706184556e-05	4.37418838553832	0.00022267933	NA	NA	11	30370218	ARL14EP
11:30371313:C:T	GTEx_v6	Nerve_Tibial	ENSG00000152219	T	9.55558425835105e-06	4.53580999233376	0.00022267933	NA	NA	11	30371313	ARL14EP
11:30371615:C:T	GTEx_v6	Nerve_Tibial	ENSG00000152219	T	9.531271848114e-06	4.5363994437189	0.00022267933	NA	NA	11	30371615	ARL14EP
11:30372818:C:T	GTEx_v6	Nerve_Tibial	ENSG00000152219	T	9.43493405453979e-06	4.53874945108396	0.00022267933	NA	NA	11	30372818	ARL14EP
11:30374608:A:G	GTEx_v6	Nerve_Tibial	ENSG00000152219	G	1.04533677251919e-06	5.0282695853955	0.00022267933	NA	NA	11	30374608	ARL14EP
11:30375889:C:T	GTEx_v6	Nerve_Tibial	ENSG00000152219	T	1.03474021701721e-06	5.03045489871725	0.00022267933	NA	NA	11	30375889	ARL14EP
11:30376314:A:T	GTEx_v6	Nerve_Tibial	ENSG00000152219	A	1.01704773532498e-06	5.03415239994929	0.00022267933	NA	NA	11	30376314	ARL14EP
11:30376902:A:C	GTEx_v6	Nerve_Tibial	ENSG00000152219	C	1.0322379410959e-06	5.03097410489394	0.00022267933	NA	NA	11	30376902	ARL14EP
11:30381076:C:T	GTEx_v6	Nerve_Tibial	ENSG00000152219	C	1.98516188356172e-06	4.88929088760751	0.00022267933	NA	NA	11	30381076	ARL14EP
11:30382899:C:T	GTEx_v6	Nerve_Tibial	ENSG00000152219	T	1.37430843883762e-06	4.96932493999558	0.00022267933	NA	NA	11	30382899	ARL14EP
11:30395871:C:T	GTEx_v6	Nerve_Tibial	ENSG00000152219	T	8.65431636289773e-06	4.55869026960353	0.00022267933	NA	NA	11	30395871	ARL14EP
11:30160548:A:G	GTEx_v6	Spleen	ENSG00000152219	G	6.83737887515213e-06	4.88132206312225	0.0011643211	NA	NA	11	30160548	ARL14EP
11:30161164:C:T	GTEx_v6	Spleen	ENSG00000152219	T	7.21341894151532e-06	4.86698989309839	0.0011643211	NA	NA	11	30161164	ARL14EP
11:30162984:A:G	GTEx_v6	Spleen	ENSG00000152219	A	4.51351955281129e-06	4.99193685550905	0.0011643211	NA	NA	11	30162984	ARL14EP
11:30163013:C:T	GTEx_v6	Spleen	ENSG00000152219	C	4.55345489963063e-06	4.98960087275246	0.0011643211	NA	NA	11	30163013	ARL14EP
11:30163183:A:T	GTEx_v6	Spleen	ENSG00000152219	T	4.55345489963063e-06	4.98960087275246	0.0011643211	NA	NA	11	30163183	ARL14EP
11:30163968:A:G	GTEx_v6	Spleen	ENSG00000152219	A	4.55345489963063e-06	4.98960087275246	0.0011643211	NA	NA	11	30163968	ARL14EP
11:30164732:A:G	GTEx_v6	Spleen	ENSG00000152219	G	4.55345489963063e-06	4.98960087275246	0.0011643211	NA	NA	11	30164732	ARL14EP
11:30165272:C:T	GTEx_v6	Spleen	ENSG00000152219	T	4.55345489963063e-06	4.98960087275246	0.0011643211	NA	NA	11	30165272	ARL14EP
11:30165706:C:T	GTEx_v6	Spleen	ENSG00000152219	C	3.80397346682456e-06	5.0372070173968	0.0011643211	NA	NA	11	30165706	ARL14EP
11:30165710:A:G	GTEx_v6	Spleen	ENSG00000152219	G	2.30906874849131e-06	5.16846468049367	0.0011643211	NA	NA	11	30165710	ARL14EP
11:30166109:C:T	GTEx_v6	Spleen	ENSG00000152219	C	4.55345489963063e-06	4.98960087275246	0.0011643211	NA	NA	11	30166109	ARL14EP
11:30166240:C:T	GTEx_v6	Spleen	ENSG00000152219	T	4.55345489963063e-06	4.98960087275246	0.0011643211	NA	NA	11	30166240	ARL14EP
11:30166391:A:G	GTEx_v6	Spleen	ENSG00000152219	G	2.30906874849131e-06	5.16846468049367	0.0011643211	NA	NA	11	30166391	ARL14EP
11:30166628:C:T	GTEx_v6	Spleen	ENSG00000152219	C	4.55345489963063e-06	4.98960087275246	0.0011643211	NA	NA	11	30166628	ARL14EP
11:30167113:G:T	GTEx_v6	Spleen	ENSG00000152219	G	4.55345489963063e-06	4.98960087275246	0.0011643211	NA	NA	11	30167113	ARL14EP
11:30167121:A:G	GTEx_v6	Spleen	ENSG00000152219	A	4.55345489963063e-06	4.98960087275246	0.0011643211	NA	NA	11	30167121	ARL14EP
11:30167587:G:T	GTEx_v6	Spleen	ENSG00000152219	T	3.82071621856983e-07	5.6321555158577	0.0011643211	NA	NA	11	30167587	ARL14EP
11:30167835:C:T	GTEx_v6	Spleen	ENSG00000152219	T	5.12255517459018e-06	4.95832987005773	0.0011643211	NA	NA	11	30167835	ARL14EP
11:30168320:A:T	GTEx_v6	Spleen	ENSG00000152219	T	4.55345489963063e-06	4.98960087275246	0.0011643211	NA	NA	11	30168320	ARL14EP
11:30168564:A:C	GTEx_v6	Spleen	ENSG00000152219	C	4.55345489963063e-06	4.98960087275246	0.0011643211	NA	NA	11	30168564	ARL14EP
11:30168745:A:C	GTEx_v6	Spleen	ENSG00000152219	A	3.88164972089163e-06	5.03186479848764	0.0011643211	NA	NA	11	30168745	ARL14EP
11:30168871:C:T	GTEx_v6	Spleen	ENSG00000152219	T	4.55345489963063e-06	4.98960087275246	0.0011643211	NA	NA	11	30168871	ARL14EP
11:30169198:C:T	GTEx_v6	Spleen	ENSG00000152219	T	4.55345489963063e-06	4.98960087275246	0.0011643211	NA	NA	11	30169198	ARL14EP
11:30169574:C:T	GTEx_v6	Spleen	ENSG00000152219	C	4.55345489963063e-06	4.98960087275246	0.0011643211	NA	NA	11	30169574	ARL14EP
11:30169761:A:C	GTEx_v6	Spleen	ENSG00000152219	A	3.89592810937289e-06	5.03089420330774	0.0011643211	NA	NA	11	30169761	ARL14EP
11:30169856:A:G	GTEx_v6	Spleen	ENSG00000152219	A	2.30906874849131e-06	5.16846468049367	0.0011643211	NA	NA	11	30169856	ARL14EP
11:30169998:C:T	GTEx_v6	Spleen	ENSG00000152219	C	4.55345489963063e-06	4.98960087275246	0.0011643211	NA	NA	11	30169998	ARL14EP
11:30170152:C:T	GTEx_v6	Spleen	ENSG00000152219	T	2.30906874849131e-06	5.16846468049367	0.0011643211	NA	NA	11	30170152	ARL14EP
11:30170373:C:T	GTEx_v6	Spleen	ENSG00000152219	C	4.55345489963063e-06	4.98960087275246	0.0011643211	NA	NA	11	30170373	ARL14EP
11:30170837:A:G	GTEx_v6	Spleen	ENSG00000152219	G	4.55345489963063e-06	4.98960087275246	0.0011643211	NA	NA	11	30170837	ARL14EP
11:30171174:C:G	GTEx_v6	Spleen	ENSG00000152219	G	3.41339420086079e-06	5.06580208017591	0.0011643211	NA	NA	11	30171174	ARL14EP
11:30171594:G:T	GTEx_v6	Spleen	ENSG00000152219	T	8.23788871473741e-07	5.43574665851559	0.0011643211	NA	NA	11	30171594	ARL14EP
11:30171615:A:T	GTEx_v6	Spleen	ENSG00000152219	T	4.55345489963063e-06	4.98960087275246	0.0011643211	NA	NA	11	30171615	ARL14EP
11:30172579:A:G	GTEx_v6	Spleen	ENSG00000152219	A	3.74975585282121e-06	5.04099957637612	0.0011643211	NA	NA	11	30172579	ARL14EP
11:30172916:A:C	GTEx_v6	Spleen	ENSG00000152219	C	4.55345489963063e-06	4.98960087275246	0.0011643211	NA	NA	11	30172916	ARL14EP
11:30173187:C:T	GTEx_v6	Spleen	ENSG00000152219	C	4.55345489963063e-06	4.98960087275246	0.0011643211	NA	NA	11	30173187	ARL14EP
11:30173317:C:T	GTEx_v6	Spleen	ENSG00000152219	T	4.55345489963063e-06	4.98960087275246	0.0011643211	NA	NA	11	30173317	ARL14EP
11:30173963:C:T	GTEx_v6	Spleen	ENSG00000152219	C	4.55345489963063e-06	4.98960087275246	0.0011643211	NA	NA	11	30173963	ARL14EP
11:30173987:G:T	GTEx_v6	Spleen	ENSG00000152219	T	4.55345489963063e-06	4.98960087275246	0.0011643211	NA	NA	11	30173987	ARL14EP
11:30174019:G:T	GTEx_v6	Spleen	ENSG00000152219	T	4.55345489963063e-06	4.98960087275246	0.0011643211	NA	NA	11	30174019	ARL14EP
11:30174370:C:T	GTEx_v6	Spleen	ENSG00000152219	T	4.55345489963063e-06	4.98960087275246	0.0011643211	NA	NA	11	30174370	ARL14EP
11:30174438:C:T	GTEx_v6	Spleen	ENSG00000152219	T	5.11078613415902e-06	4.95894137568835	0.0011643211	NA	NA	11	30174438	ARL14EP
11:30174667:C:T	GTEx_v6	Spleen	ENSG00000152219	C	3.82071621856983e-07	5.6321555158577	0.0011643211	NA	NA	11	30174667	ARL14EP
11:30174965:A:C	GTEx_v6	Spleen	ENSG00000152219	A	2.90157457927316e-06	5.10856541580951	0.0011643211	NA	NA	11	30174965	ARL14EP
11:30175706:C:T	GTEx_v6	Spleen	ENSG00000152219	T	3.82071621856983e-07	5.6321555158577	0.0011643211	NA	NA	11	30175706	ARL14EP
11:30175950:C:G	GTEx_v6	Spleen	ENSG00000152219	C	5.32879853419367e-06	4.94783121807595	0.0011643211	NA	NA	11	30175950	ARL14EP
11:30176085:A:T	GTEx_v6	Spleen	ENSG00000152219	A	4.55253512437448e-06	4.989654448127	0.0011643211	NA	NA	11	30176085	ARL14EP
11:30176106:A:G	GTEx_v6	Spleen	ENSG00000152219	A	4.55253512437448e-06	4.989654448127	0.0011643211	NA	NA	11	30176106	ARL14EP
11:30176241:G:T	GTEx_v6	Spleen	ENSG00000152219	G	4.55253512437448e-06	4.989654448127	0.0011643211	NA	NA	11	30176241	ARL14EP
11:30176743:C:T	GTEx_v6	Spleen	ENSG00000152219	C	4.55253512437448e-06	4.989654448127	0.0011643211	NA	NA	11	30176743	ARL14EP
11:30176794:A:T	GTEx_v6	Spleen	ENSG00000152219	T	4.55253512437448e-06	4.989654448127	0.0011643211	NA	NA	11	30176794	ARL14EP
11:30176879:C:T	GTEx_v6	Spleen	ENSG00000152219	C	1.01191138682146e-06	5.38277697383561	0.0011643211	NA	NA	11	30176879	ARL14EP
11:30177010:A:G	GTEx_v6	Spleen	ENSG00000152219	A	3.80397346682456e-06	5.0372070173968	0.0011643211	NA	NA	11	30177010	ARL14EP
11:30177120:C:T	GTEx_v6	Spleen	ENSG00000152219	C	4.55161841595467e-06	4.98970785541023	0.0011643211	NA	NA	11	30177120	ARL14EP
11:30177267:A:G	GTEx_v6	Spleen	ENSG00000152219	A	4.55161841595467e-06	4.98970785541023	0.0011643211	NA	NA	11	30177267	ARL14EP
11:30178465:C:T	GTEx_v6	Spleen	ENSG00000152219	C	4.55161841595467e-06	4.98970785541023	0.0011643211	NA	NA	11	30178465	ARL14EP
11:30179203:C:T	GTEx_v6	Spleen	ENSG00000152219	T	4.55161841595467e-06	4.98970785541023	0.0011643211	NA	NA	11	30179203	ARL14EP
11:30179758:C:T	GTEx_v6	Spleen	ENSG00000152219	T	4.55161841595467e-06	4.98970785541023	0.0011643211	NA	NA	11	30179758	ARL14EP
11:30179949:A:G	GTEx_v6	Spleen	ENSG00000152219	G	4.55161841595467e-06	4.98970785541023	0.0011643211	NA	NA	11	30179949	ARL14EP
11:30180390:A:G	GTEx_v6	Spleen	ENSG00000152219	G	4.55434052501787e-06	4.9895492965636	0.0011643211	NA	NA	11	30180390	ARL14EP
11:30180424:C:CA	GTEx_v6	Spleen	ENSG00000152219	CA	4.56447035156284e-06	4.98896006315306	0.0011643211	NA	NA	11	30180424	ARL14EP
11:30180671:C:G	GTEx_v6	Spleen	ENSG00000152219	G	4.55161841595467e-06	4.98970785541023	0.0011643211	NA	NA	11	30180671	ARL14EP
11:30180685:C:T	GTEx_v6	Spleen	ENSG00000152219	C	4.73778268904895e-06	4.97907239239814	0.0011643211	NA	NA	11	30180685	ARL14EP
11:30181153:C:T	GTEx_v6	Spleen	ENSG00000152219	T	4.55161841595467e-06	4.98970785541023	0.0011643211	NA	NA	11	30181153	ARL14EP
11:30181316:A:G	GTEx_v6	Spleen	ENSG00000152219	A	4.57586184369582e-06	4.98829896860633	0.0011643211	NA	NA	11	30181316	ARL14EP
11:30181651:G:T	GTEx_v6	Spleen	ENSG00000152219	G	4.55238081226605e-06	4.98966343758816	0.0011643211	NA	NA	11	30181651	ARL14EP
11:30181671:A:T	GTEx_v6	Spleen	ENSG00000152219	T	4.55617287910898e-06	4.98944261688189	0.0011643211	NA	NA	11	30181671	ARL14EP
11:30181778:A:G	GTEx_v6	Spleen	ENSG00000152219	G	4.59433809732373e-06	4.98723013540033	0.0011643211	NA	NA	11	30181778	ARL14EP
11:30182068:C:T	GTEx_v6	Spleen	ENSG00000152219	C	4.73735632121024e-06	4.97909627986751	0.0011643211	NA	NA	11	30182068	ARL14EP
11:30182270:A:T	GTEx_v6	Spleen	ENSG00000152219	T	4.8735477865668e-06	4.97157113537041	0.0011643211	NA	NA	11	30182270	ARL14EP
11:30182303:C:G	GTEx_v6	Spleen	ENSG00000152219	C	4.89920871771401e-06	4.97017634188865	0.0011643211	NA	NA	11	30182303	ARL14EP
11:30182858:A:C	GTEx_v6	Spleen	ENSG00000152219	A	4.25704139885316e-06	5.00743984596964	0.0011643211	NA	NA	11	30182858	ARL14EP
11:30183344:C:T	GTEx_v6	Spleen	ENSG00000152219	C	5.10827811176241e-06	4.95907186775072	0.0011643211	NA	NA	11	30183344	ARL14EP
11:30183742:A:T	GTEx_v6	Spleen	ENSG00000152219	A	4.99258282664271e-06	4.96516067659886	0.0011643211	NA	NA	11	30183742	ARL14EP
11:30183831:A:G	GTEx_v6	Spleen	ENSG00000152219	G	5.11385329073491e-06	4.95878187711876	0.0011643211	NA	NA	11	30183831	ARL14EP
11:30184483:C:T	GTEx_v6	Spleen	ENSG00000152219	T	5.1166577442095e-06	4.9586361215857	0.0011643211	NA	NA	11	30184483	ARL14EP
11:30184538:C:T	GTEx_v6	Spleen	ENSG00000152219	C	5.1166577442095e-06	4.9586361215857	0.0011643211	NA	NA	11	30184538	ARL14EP
11:30184860:C:G	GTEx_v6	Spleen	ENSG00000152219	G	5.11946955596068e-06	4.95849006210132	0.0011643211	NA	NA	11	30184860	ARL14EP
11:30185395:G:T	GTEx_v6	Spleen	ENSG00000152219	T	3.9666362417405e-06	5.02613849502945	0.0011643211	NA	NA	11	30185395	ARL14EP
11:30185486:A:G	GTEx_v6	Spleen	ENSG00000152219	G	5.12228873554591e-06	4.9583436987006	0.0011643211	NA	NA	11	30185486	ARL14EP
11:30185850:A:G	GTEx_v6	Spleen	ENSG00000152219	A	2.55807165322397e-06	5.14164035057533	0.0011643211	NA	NA	11	30185850	ARL14EP
11:30193060:A:G	GTEx_v6	Spleen	ENSG00000152219	A	3.0514739343216e-06	5.09532053046855	0.0011643211	NA	NA	11	30193060	ARL14EP
11:30195542:G:T	GTEx_v6	Spleen	ENSG00000152219	G	2.28881149855393e-06	5.17077032781824	0.0011643211	NA	NA	11	30195542	ARL14EP
11:30197429:A:G	GTEx_v6	Spleen	ENSG00000152219	A	2.21530555893534e-07	5.77022452530647	0.0011643211	NA	NA	11	30197429	ARL14EP
11:30198439:C:T	GTEx_v6	Spleen	ENSG00000152219	C	4.09653825935122e-07	5.61442582344152	0.0011643211	NA	NA	11	30198439	ARL14EP
11:30199020:C:T	GTEx_v6	Spleen	ENSG00000152219	T	2.29366098487941e-06	5.17021654912126	0.0011643211	NA	NA	11	30199020	ARL14EP
11:30199688:A:C	GTEx_v6	Spleen	ENSG00000152219	C	2.29366098487941e-06	5.17021654912126	0.0011643211	NA	NA	11	30199688	ARL14EP
11:30199907:A:C	GTEx_v6	Spleen	ENSG00000152219	C	2.41200849033974e-06	5.15704667396045	0.0011643211	NA	NA	11	30199907	ARL14EP
11:30200473:A:G	GTEx_v6	Spleen	ENSG00000152219	A	3.4800462076156e-07	5.65588386176564	0.0011643211	NA	NA	11	30200473	ARL14EP
11:30200751:C:T	GTEx_v6	Spleen	ENSG00000152219	C	2.26808941191541e-06	5.17314969732086	0.0011643211	NA	NA	11	30200751	ARL14EP
11:30201790:C:T	GTEx_v6	Spleen	ENSG00000152219	C	1.00082393736874e-06	5.38561872970721	0.0011643211	NA	NA	11	30201790	ARL14EP
11:30202285:A:G	GTEx_v6	Spleen	ENSG00000152219	A	1.59807240200576e-07	5.85250157588411	0.0011643211	NA	NA	11	30202285	ARL14EP
11:30203825:C:T	GTEx_v6	Spleen	ENSG00000152219	C	3.1391712876124e-06	5.08786448849151	0.0011643211	NA	NA	11	30203825	ARL14EP
11:30205371:C:G	GTEx_v6	Spleen	ENSG00000152219	C	1.76737539422159e-06	5.23825368825838	0.0011643211	NA	NA	11	30205371	ARL14EP
11:30206532:A:G	GTEx_v6	Spleen	ENSG00000152219	G	2.28901265149734e-07	5.76196079222076	0.0011643211	NA	NA	11	30206532	ARL14EP
11:30207239:A:G	GTEx_v6	Spleen	ENSG00000152219	A	2.05347963517113e-06	5.19912888861594	0.0011643211	NA	NA	11	30207239	ARL14EP
11:30207843:A:G	GTEx_v6	Spleen	ENSG00000152219	G	4.92843486700968e-06	4.96859644650729	0.0011643211	NA	NA	11	30207843	ARL14EP
11:30208486:A:C	GTEx_v6	Spleen	ENSG00000152219	C	1.12434920414617e-06	5.35557447874645	0.0011643211	NA	NA	11	30208486	ARL14EP
11:30208516:A:G	GTEx_v6	Spleen	ENSG00000152219	A	8.9538880895856e-08	5.99767872358447	0.0011643211	NA	NA	11	30208516	ARL14EP
11:30311493:A:G	GTEx_v6	Spleen	ENSG00000152219	G	1.0085310013841e-10	-7.65482151842956	0.0011643211	NA	NA	11	30311493	ARL14EP
11:30311964:C:G	GTEx_v6	Spleen	ENSG00000152219	C	1.08234138591176e-10	-7.63779772076601	0.0011643211	NA	NA	11	30311964	ARL14EP
11:30312891:A:C	GTEx_v6	Spleen	ENSG00000152219	A	1.14458590583159e-10	-7.62431966464078	0.0011643211	NA	NA	11	30312891	ARL14EP
11:30315627:C:T	GTEx_v6	Spleen	ENSG00000152219	T	3.24145229070384e-10	-7.37318323121458	0.0011643211	NA	NA	11	30315627	ARL14EP
11:30315940:A:AAAAGCTAT	GTEx_v6	Spleen	ENSG00000152219	A	3.24145229070384e-10	-7.37318323121458	0.0011643211	NA	NA	11	30315940	ARL14EP
11:30316692:C:G	GTEx_v6	Spleen	ENSG00000152219	G	8.04436150523768e-11	-7.70930975650752	0.0011643211	NA	NA	11	30316692	ARL14EP
11:30318470:A:G	GTEx_v6	Spleen	ENSG00000152219	G	3.24375780022433e-10	-7.37301152525035	0.0011643211	NA	NA	11	30318470	ARL14EP
11:30329232:A:C	GTEx_v6	Spleen	ENSG00000152219	A	2.95153266258393e-10	-7.39580833410023	0.0011643211	NA	NA	11	30329232	ARL14EP
11:30329522:A:C	GTEx_v6	Spleen	ENSG00000152219	C	1.15115991815381e-10	-7.62293914177478	0.0011643211	NA	NA	11	30329522	ARL14EP
11:30329751:A:T	GTEx_v6	Spleen	ENSG00000152219	T	1.15115991815381e-10	-7.62293914177478	0.0011643211	NA	NA	11	30329751	ARL14EP
11:30331196:C:G	GTEx_v6	Spleen	ENSG00000152219	G	1.15115991815381e-10	-7.62293914177478	0.0011643211	NA	NA	11	30331196	ARL14EP
11:30331429:A:G	GTEx_v6	Spleen	ENSG00000152219	G	1.15210574386992e-10	-7.62274116938975	0.0011643211	NA	NA	11	30331429	ARL14EP
11:30332394:C:T	GTEx_v6	Spleen	ENSG00000152219	T	1.13387836789551e-10	-7.62658525904277	0.0011643211	NA	NA	11	30332394	ARL14EP
11:30334223:C:T	GTEx_v6	Spleen	ENSG00000152219	T	3.26000950085065e-10	-7.37180460074015	0.0011643211	NA	NA	11	30334223	ARL14EP
11:30335633:A:T	GTEx_v6	Spleen	ENSG00000152219	A	3.26000950085065e-10	-7.37180460074015	0.0011643211	NA	NA	11	30335633	ARL14EP
11:30335654:A:T	GTEx_v6	Spleen	ENSG00000152219	A	3.26000950085065e-10	-7.37180460074015	0.0011643211	NA	NA	11	30335654	ARL14EP
11:30335691:C:T	GTEx_v6	Spleen	ENSG00000152219	C	3.26930821886534e-10	-7.3711167330156	0.0011643211	NA	NA	11	30335691	ARL14EP
11:30336425:A:T	GTEx_v6	Spleen	ENSG00000152219	T	5.85218020684966e-10	-7.23040107484305	0.0011643211	NA	NA	11	30336425	ARL14EP
11:30337470:C:T	GTEx_v6	Spleen	ENSG00000152219	T	3.26000950085065e-10	-7.37180460074015	0.0011643211	NA	NA	11	30337470	ARL14EP
11:30340362:C:T	GTEx_v6	Spleen	ENSG00000152219	C	3.26000950085065e-10	-7.37180460074015	0.0011643211	NA	NA	11	30340362	ARL14EP
11:30344883:C:G	GTEx_v6	Spleen	ENSG00000152219	C	1.08110578412705e-09	-7.08180138211351	0.0011643211	NA	NA	11	30344883	ARL14EP
11:30346097:G:T	GTEx_v6	Spleen	ENSG00000152219	T	1.46389878251657e-09	-7.00829091622128	0.0011643211	NA	NA	11	30346097	ARL14EP
11:30347828:C:T	GTEx_v6	Spleen	ENSG00000152219	C	5.11578056003769e-09	-6.70379076096725	0.0011643211	NA	NA	11	30347828	ARL14EP
11:30347927:A:G	GTEx_v6	Spleen	ENSG00000152219	G	3.85500596714518e-09	-6.77281989945259	0.0011643211	NA	NA	11	30347927	ARL14EP
11:30348973:A:G	GTEx_v6	Spleen	ENSG00000152219	A	5.22449189962453e-09	-6.69865657787793	0.0011643211	NA	NA	11	30348973	ARL14EP
11:30351223:A:G	GTEx_v6	Spleen	ENSG00000152219	G	3.6272253939154e-09	-6.7876640000173	0.0011643211	NA	NA	11	30351223	ARL14EP
11:30354707:G:T	GTEx_v6	Spleen	ENSG00000152219	T	9.75275757151507e-09	-6.54595219924885	0.0011643211	NA	NA	11	30354707	ARL14EP
11:30355707:A:C	GTEx_v6	Spleen	ENSG00000152219	C	3.90975589129022e-08	-6.20382320740127	0.0011643211	NA	NA	11	30355707	ARL14EP
11:30363220:C:T	GTEx_v6	Spleen	ENSG00000152219	C	3.41806043418327e-09	-6.80213553146451	0.0011643211	NA	NA	11	30363220	ARL14EP
11:30363682:C:T	GTEx_v6	Spleen	ENSG00000152219	T	2.84870659206571e-09	-6.84650307161637	0.0011643211	NA	NA	11	30363682	ARL14EP
11:30371858:G:T	GTEx_v6	Spleen	ENSG00000152219	T	4.01091892769939e-09	-6.76315404981908	0.0011643211	NA	NA	11	30371858	ARL14EP
11:30374771:C:T	GTEx_v6	Spleen	ENSG00000152219	C	1.58995743276601e-09	-6.98824291368478	0.0011643211	NA	NA	11	30374771	ARL14EP
11:30375512:C:G	GTEx_v6	Spleen	ENSG00000152219	C	2.58957526413487e-09	-6.86970983445258	0.0011643211	NA	NA	11	30375512	ARL14EP
11:30376608:C:T	GTEx_v6	Spleen	ENSG00000152219	C	1.55078465408719e-09	-6.99429808758214	0.0011643211	NA	NA	11	30376608	ARL14EP
11:30378599:C:T	GTEx_v6	Spleen	ENSG00000152219	C	1.47209235586796e-06	-5.28578315501191	0.0011643211	NA	NA	11	30378599	ARL14EP
11:30387027:A:G	GTEx_v6	Spleen	ENSG00000152219	A	3.20085181594817e-06	-5.08274174299133	0.0011643211	NA	NA	11	30387027	ARL14EP
11:30390712:A:G	GTEx_v6	Spleen	ENSG00000152219	A	3.29853200304321e-09	-6.8108062967319	0.0011643211	NA	NA	11	30390712	ARL14EP
11:30391361:C:T	GTEx_v6	Spleen	ENSG00000152219	T	3.21373608191524e-06	-5.08168389469227	0.0011643211	NA	NA	11	30391361	ARL14EP
11:30392427:C:CTCTA	GTEx_v6	Spleen	ENSG00000152219	C	2.92951760058785e-09	-6.83969438588189	0.0011643211	NA	NA	11	30392427	ARL14EP
11:30392859:G:GTCTA	GTEx_v6	Spleen	ENSG00000152219	G	1.84351972292206e-07	-5.81654670591049	0.0011643211	NA	NA	11	30392859	ARL14EP
11:30392902:A:G	GTEx_v6	Spleen	ENSG00000152219	A	3.48479188356065e-06	-5.06034298999858	0.0011643211	NA	NA	11	30392902	ARL14EP
11:30393964:A:T	GTEx_v6	Spleen	ENSG00000152219	A	3.02991248488127e-09	-6.83149137183025	0.0011643211	NA	NA	11	30393964	ARL14EP
11:30394358:G:T	GTEx_v6	Spleen	ENSG00000152219	T	2.36094018293279e-06	-5.16265006368273	0.0011643211	NA	NA	11	30394358	ARL14EP
11:30394734:A:G	GTEx_v6	Spleen	ENSG00000152219	A	2.36094018293279e-06	-5.16265006368273	0.0011643211	NA	NA	11	30394734	ARL14EP
11:30397010:A:C	GTEx_v6	Spleen	ENSG00000152219	C	4.07310410230009e-07	5.61588568069248	0.0011643211	NA	NA	11	30397010	ARL14EP
11:30145730:C:T	GTEx_v6	Stomach	ENSG00000152219	T	1.20371284790162e-09	6.5414226961895	0.00092470547	NA	NA	11	30145730	ARL14EP
11:30146230:C:T	GTEx_v6	Stomach	ENSG00000152219	C	1.79446920945944e-09	6.46225796705149	0.00092470547	NA	NA	11	30146230	ARL14EP
11:30146407:C:T	GTEx_v6	Stomach	ENSG00000152219	T	4.86078354205252e-10	6.71956267115081	0.00092470547	NA	NA	11	30146407	ARL14EP
11:30147285:A:C	GTEx_v6	Stomach	ENSG00000152219	A	2.3249193600039e-10	6.86287729933779	0.00092470547	NA	NA	11	30147285	ARL14EP
11:30147515:C:T	GTEx_v6	Stomach	ENSG00000152219	C	4.88061230321449e-10	6.71876779102591	0.00092470547	NA	NA	11	30147515	ARL14EP
11:30147562:C:T	GTEx_v6	Stomach	ENSG00000152219	T	4.88540862321894e-10	6.71857599851392	0.00092470547	NA	NA	11	30147562	ARL14EP
11:30148871:C:T	GTEx_v6	Stomach	ENSG00000152219	C	1.15457082031539e-10	6.99768804828271	0.00092470547	NA	NA	11	30148871	ARL14EP
11:30149602:C:G	GTEx_v6	Stomach	ENSG00000152219	G	1.14609400958073e-09	6.55111620633466	0.00092470547	NA	NA	11	30149602	ARL14EP
11:30150000:A:G	GTEx_v6	Stomach	ENSG00000152219	A	1.15087244931129e-09	6.55029423779716	0.00092470547	NA	NA	11	30150000	ARL14EP
11:30151117:C:T	GTEx_v6	Stomach	ENSG00000152219	T	1.9682995891573e-09	6.4438607218457	0.00092470547	NA	NA	11	30151117	ARL14EP
11:30151444:C:T	GTEx_v6	Stomach	ENSG00000152219	T	1.15622857938653e-09	6.54937688680873	0.00092470547	NA	NA	11	30151444	ARL14EP
11:30152078:A:G	GTEx_v6	Stomach	ENSG00000152219	G	1.66738380670292e-09	6.47685537317658	0.00092470547	NA	NA	11	30152078	ARL14EP
11:30152594:A:G	GTEx_v6	Stomach	ENSG00000152219	A	2.12329122354196e-09	6.42876017775124	0.00092470547	NA	NA	11	30152594	ARL14EP
11:30153348:A:C	GTEx_v6	Stomach	ENSG00000152219	C	2.12329122354196e-09	6.42876017775124	0.00092470547	NA	NA	11	30153348	ARL14EP
11:30154037:C:T	GTEx_v6	Stomach	ENSG00000152219	C	2.12383904110109e-09	6.42870875494191	0.00092470547	NA	NA	11	30154037	ARL14EP
11:30154407:C:G	GTEx_v6	Stomach	ENSG00000152219	G	2.12450711358747e-09	6.4286460616628	0.00092470547	NA	NA	11	30154407	ARL14EP
11:30154477:A:G	GTEx_v6	Stomach	ENSG00000152219	G	6.42843434042596e-10	6.66488347019034	0.00092470547	NA	NA	11	30154477	ARL14EP
11:30154609:C:T	GTEx_v6	Stomach	ENSG00000152219	T	3.22839522707486e-09	6.34496920165939	0.00092470547	NA	NA	11	30154609	ARL14EP
11:30154930:C:T	GTEx_v6	Stomach	ENSG00000152219	C	2.13569562634266e-09	6.42759898497354	0.00092470547	NA	NA	11	30154930	ARL14EP
11:30155086:C:T	GTEx_v6	Stomach	ENSG00000152219	C	2.1242554044495e-09	6.42866968027932	0.00092470547	NA	NA	11	30155086	ARL14EP
11:30155294:A:G	GTEx_v6	Stomach	ENSG00000152219	G	5.34200185282489e-09	-6.24353488918436	0.00092470547	NA	NA	11	30155294	ARL14EP
11:30155490:A:C	GTEx_v6	Stomach	ENSG00000152219	C	2.69489566572964e-09	6.38115464792538	0.00092470547	NA	NA	11	30155490	ARL14EP
11:30155829:C:T	GTEx_v6	Stomach	ENSG00000152219	T	2.12043802607417e-09	6.42902821456447	0.00092470547	NA	NA	11	30155829	ARL14EP
11:30156019:G:T	GTEx_v6	Stomach	ENSG00000152219	G	8.49109673667348e-09	6.14946170430665	0.00092470547	NA	NA	11	30156019	ARL14EP
11:30156039:A:T	GTEx_v6	Stomach	ENSG00000152219	T	8.82425580453109e-09	6.14161625581558	0.00092470547	NA	NA	11	30156039	ARL14EP
11:30156168:C:T	GTEx_v6	Stomach	ENSG00000152219	C	8.82425580453109e-09	6.14161625581558	0.00092470547	NA	NA	11	30156168	ARL14EP
11:30156631:C:G	GTEx_v6	Stomach	ENSG00000152219	C	8.78425793942104e-09	6.14254262426367	0.00092470547	NA	NA	11	30156631	ARL14EP
11:30157917:C:T	GTEx_v6	Stomach	ENSG00000152219	C	2.11638869192495e-09	6.42940923009436	0.00092470547	NA	NA	11	30157917	ARL14EP
11:30158498:C:T	GTEx_v6	Stomach	ENSG00000152219	C	2.12355780381841e-09	6.42873515262993	0.00092470547	NA	NA	11	30158498	ARL14EP
11:30158828:A:G	GTEx_v6	Stomach	ENSG00000152219	G	2.17104127566723e-09	6.42432630687057	0.00092470547	NA	NA	11	30158828	ARL14EP
11:30158907:C:T	GTEx_v6	Stomach	ENSG00000152219	C	1.51191341248747e-09	6.49628262765685	0.00092470547	NA	NA	11	30158907	ARL14EP
11:30158908:A:G	GTEx_v6	Stomach	ENSG00000152219	A	1.50719916030043e-09	6.49690201511877	0.00092470547	NA	NA	11	30158908	ARL14EP
11:30159305:C:T	GTEx_v6	Stomach	ENSG00000152219	C	2.11780469605266e-09	6.42927591189564	0.00092470547	NA	NA	11	30159305	ARL14EP
11:30159379:C:T	GTEx_v6	Stomach	ENSG00000152219	T	2.11840095720638e-09	6.4292197995835	0.00092470547	NA	NA	11	30159379	ARL14EP
11:30159382:C:T	GTEx_v6	Stomach	ENSG00000152219	C	2.11780469605266e-09	6.42927591189564	0.00092470547	NA	NA	11	30159382	ARL14EP
11:30159427:A:G	GTEx_v6	Stomach	ENSG00000152219	A	2.11840095720638e-09	6.4292197995835	0.00092470547	NA	NA	11	30159427	ARL14EP
11:30159584:A:G	GTEx_v6	Stomach	ENSG00000152219	A	2.11840095720638e-09	6.4292197995835	0.00092470547	NA	NA	11	30159584	ARL14EP
11:30160204:A:G	GTEx_v6	Stomach	ENSG00000152219	G	2.12004064112421e-09	6.42906557412601	0.00092470547	NA	NA	11	30160204	ARL14EP
11:30160548:A:G	GTEx_v6	Stomach	ENSG00000152219	G	4.06068004602262e-10	6.75463637100188	0.00092470547	NA	NA	11	30160548	ARL14EP
11:30160793:C:T	GTEx_v6	Stomach	ENSG00000152219	C	1.33268536772162e-09	6.52128620872853	0.00092470547	NA	NA	11	30160793	ARL14EP
11:30160801:C:T	GTEx_v6	Stomach	ENSG00000152219	T	1.3367618889334e-09	6.52068153050487	0.00092470547	NA	NA	11	30160801	ARL14EP
11:30160908:A:G	GTEx_v6	Stomach	ENSG00000152219	G	2.20935762176216e-09	6.42083733147161	0.00092470547	NA	NA	11	30160908	ARL14EP
11:30161164:C:T	GTEx_v6	Stomach	ENSG00000152219	T	4.42416231580306e-10	6.73792772988403	0.00092470547	NA	NA	11	30161164	ARL14EP
11:30162018:A:T	GTEx_v6	Stomach	ENSG00000152219	T	4.99607563069891e-06	4.75927078586461	0.00092470547	NA	NA	11	30162018	ARL14EP
11:30162194:A:C	GTEx_v6	Stomach	ENSG00000152219	A	2.66313300420586e-09	6.38352634330389	0.00092470547	NA	NA	11	30162194	ARL14EP
11:30162222:A:T	GTEx_v6	Stomach	ENSG00000152219	A	2.71025791797372e-09	6.38001741815221	0.00092470547	NA	NA	11	30162222	ARL14EP
11:30162744:A:G	GTEx_v6	Stomach	ENSG00000152219	G	2.94320119217597e-09	6.3635101362208	0.00092470547	NA	NA	11	30162744	ARL14EP
11:30162775:A:C	GTEx_v6	Stomach	ENSG00000152219	C	2.95676134939494e-09	6.36258926153727	0.00092470547	NA	NA	11	30162775	ARL14EP
11:30162984:A:G	GTEx_v6	Stomach	ENSG00000152219	A	2.46656283790827e-10	6.85143436249535	0.00092470547	NA	NA	11	30162984	ARL14EP
11:30163013:C:T	GTEx_v6	Stomach	ENSG00000152219	C	2.58790244974552e-10	6.84213647528482	0.00092470547	NA	NA	11	30163013	ARL14EP
11:30163183:A:T	GTEx_v6	Stomach	ENSG00000152219	T	2.58790244974552e-10	6.84213647528482	0.00092470547	NA	NA	11	30163183	ARL14EP
11:30163968:A:G	GTEx_v6	Stomach	ENSG00000152219	A	2.58790244974552e-10	6.84213647528482	0.00092470547	NA	NA	11	30163968	ARL14EP
11:30164732:A:G	GTEx_v6	Stomach	ENSG00000152219	G	2.58790244974552e-10	6.84213647528482	0.00092470547	NA	NA	11	30164732	ARL14EP
11:30165272:C:T	GTEx_v6	Stomach	ENSG00000152219	T	2.58790244974552e-10	6.84213647528482	0.00092470547	NA	NA	11	30165272	ARL14EP
11:30165706:C:T	GTEx_v6	Stomach	ENSG00000152219	C	1.97619734243466e-11	7.33294806685821	0.00092470547	NA	NA	11	30165706	ARL14EP
11:30165710:A:G	GTEx_v6	Stomach	ENSG00000152219	G	6.33963584606852e-10	6.66760918741587	0.00092470547	NA	NA	11	30165710	ARL14EP
11:30165896:C:T	GTEx_v6	Stomach	ENSG00000152219	C	8.96642100316896e-10	6.59952305778971	0.00092470547	NA	NA	11	30165896	ARL14EP
11:30166109:C:T	GTEx_v6	Stomach	ENSG00000152219	C	2.58790244974552e-10	6.84213647528482	0.00092470547	NA	NA	11	30166109	ARL14EP
11:30166240:C:T	GTEx_v6	Stomach	ENSG00000152219	T	2.58790244974552e-10	6.84213647528482	0.00092470547	NA	NA	11	30166240	ARL14EP
11:30166391:A:G	GTEx_v6	Stomach	ENSG00000152219	G	6.33963584606852e-10	6.66760918741587	0.00092470547	NA	NA	11	30166391	ARL14EP
11:30166397:A:G	GTEx_v6	Stomach	ENSG00000152219	A	1.03438344640053e-09	6.57136122824435	0.00092470547	NA	NA	11	30166397	ARL14EP
11:30166628:C:T	GTEx_v6	Stomach	ENSG00000152219	C	2.59440273464407e-10	6.84165060553049	0.00092470547	NA	NA	11	30166628	ARL14EP
11:30167113:G:T	GTEx_v6	Stomach	ENSG00000152219	G	2.58790244974552e-10	6.84213647528482	0.00092470547	NA	NA	11	30167113	ARL14EP
11:30167121:A:G	GTEx_v6	Stomach	ENSG00000152219	A	2.58790244974552e-10	6.84213647528482	0.00092470547	NA	NA	11	30167121	ARL14EP
11:30167587:G:T	GTEx_v6	Stomach	ENSG00000152219	T	3.33019721097282e-11	7.23448810714737	0.00092470547	NA	NA	11	30167587	ARL14EP
11:30167835:C:T	GTEx_v6	Stomach	ENSG00000152219	T	2.57786241053957e-10	6.84288930060192	0.00092470547	NA	NA	11	30167835	ARL14EP
11:30168320:A:T	GTEx_v6	Stomach	ENSG00000152219	T	2.58790244974552e-10	6.84213647528482	0.00092470547	NA	NA	11	30168320	ARL14EP
11:30168564:A:C	GTEx_v6	Stomach	ENSG00000152219	C	2.58790244974552e-10	6.84213647528482	0.00092470547	NA	NA	11	30168564	ARL14EP
11:30168745:A:C	GTEx_v6	Stomach	ENSG00000152219	A	8.25902763174163e-10	6.61569271542228	0.00092470547	NA	NA	11	30168745	ARL14EP
11:30168871:C:T	GTEx_v6	Stomach	ENSG00000152219	T	2.58790244974552e-10	6.84213647528482	0.00092470547	NA	NA	11	30168871	ARL14EP
11:30169198:C:T	GTEx_v6	Stomach	ENSG00000152219	T	2.58790244974552e-10	6.84213647528482	0.00092470547	NA	NA	11	30169198	ARL14EP
11:30169574:C:T	GTEx_v6	Stomach	ENSG00000152219	C	2.57632077658556e-10	6.84300515223716	0.00092470547	NA	NA	11	30169574	ARL14EP
11:30169761:A:C	GTEx_v6	Stomach	ENSG00000152219	A	7.67250512474503e-10	6.63017118142735	0.00092470547	NA	NA	11	30169761	ARL14EP
11:30169856:A:G	GTEx_v6	Stomach	ENSG00000152219	A	6.33963584606852e-10	6.66760918741587	0.00092470547	NA	NA	11	30169856	ARL14EP
11:30169998:C:T	GTEx_v6	Stomach	ENSG00000152219	C	2.58790244974552e-10	6.84213647528482	0.00092470547	NA	NA	11	30169998	ARL14EP
11:30170152:C:T	GTEx_v6	Stomach	ENSG00000152219	T	6.33963584606852e-10	6.66760918741587	0.00092470547	NA	NA	11	30170152	ARL14EP
11:30170254:C:T	GTEx_v6	Stomach	ENSG00000152219	T	9.92712455192077e-10	6.57947039568184	0.00092470547	NA	NA	11	30170254	ARL14EP
11:30170373:C:T	GTEx_v6	Stomach	ENSG00000152219	C	2.58790244974552e-10	6.84213647528482	0.00092470547	NA	NA	11	30170373	ARL14EP
11:30170837:A:G	GTEx_v6	Stomach	ENSG00000152219	G	2.58790244974552e-10	6.84213647528482	0.00092470547	NA	NA	11	30170837	ARL14EP
11:30171174:C:G	GTEx_v6	Stomach	ENSG00000152219	G	4.28408280799584e-10	6.74420063482168	0.00092470547	NA	NA	11	30171174	ARL14EP
11:30171594:G:T	GTEx_v6	Stomach	ENSG00000152219	T	4.94790739304629e-11	7.15942775024514	0.00092470547	NA	NA	11	30171594	ARL14EP
11:30171615:A:T	GTEx_v6	Stomach	ENSG00000152219	T	2.58790244974552e-10	6.84213647528482	0.00092470547	NA	NA	11	30171615	ARL14EP
11:30172579:A:G	GTEx_v6	Stomach	ENSG00000152219	A	6.37281313286387e-11	7.11128165356233	0.00092470547	NA	NA	11	30172579	ARL14EP
11:30172916:A:C	GTEx_v6	Stomach	ENSG00000152219	C	2.50214156112764e-10	6.84866208361543	0.00092470547	NA	NA	11	30172916	ARL14EP
11:30173187:C:T	GTEx_v6	Stomach	ENSG00000152219	C	2.50214156112764e-10	6.84866208361543	0.00092470547	NA	NA	11	30173187	ARL14EP
11:30173317:C:T	GTEx_v6	Stomach	ENSG00000152219	T	2.50214156112764e-10	6.84866208361543	0.00092470547	NA	NA	11	30173317	ARL14EP
11:30173963:C:T	GTEx_v6	Stomach	ENSG00000152219	C	2.50214156112764e-10	6.84866208361543	0.00092470547	NA	NA	11	30173963	ARL14EP
11:30173987:G:T	GTEx_v6	Stomach	ENSG00000152219	T	2.50214156112764e-10	6.84866208361543	0.00092470547	NA	NA	11	30173987	ARL14EP
11:30174019:G:T	GTEx_v6	Stomach	ENSG00000152219	T	2.50214156112764e-10	6.84866208361543	0.00092470547	NA	NA	11	30174019	ARL14EP
11:30174370:C:T	GTEx_v6	Stomach	ENSG00000152219	T	2.50214156112764e-10	6.84866208361543	0.00092470547	NA	NA	11	30174370	ARL14EP
11:30174438:C:T	GTEx_v6	Stomach	ENSG00000152219	T	4.80910696980098e-10	6.72164937442832	0.00092470547	NA	NA	11	30174438	ARL14EP
11:30174667:C:T	GTEx_v6	Stomach	ENSG00000152219	C	3.23291787912648e-11	7.24009577582904	0.00092470547	NA	NA	11	30174667	ARL14EP
11:30174965:A:C	GTEx_v6	Stomach	ENSG00000152219	A	6.66272412755706e-10	6.65786631773404	0.00092470547	NA	NA	11	30174965	ARL14EP
11:30175706:C:T	GTEx_v6	Stomach	ENSG00000152219	T	3.33019721097282e-11	7.23448810714737	0.00092470547	NA	NA	11	30175706	ARL14EP
11:30175950:C:G	GTEx_v6	Stomach	ENSG00000152219	C	5.24761667295738e-10	6.70460417292819	0.00092470547	NA	NA	11	30175950	ARL14EP
11:30176085:A:T	GTEx_v6	Stomach	ENSG00000152219	A	2.50186001701219e-10	6.84868386822097	0.00092470547	NA	NA	11	30176085	ARL14EP
11:30176106:A:G	GTEx_v6	Stomach	ENSG00000152219	A	2.50186001701219e-10	6.84868386822097	0.00092470547	NA	NA	11	30176106	ARL14EP
11:30176241:G:T	GTEx_v6	Stomach	ENSG00000152219	G	2.50186001701219e-10	6.84868386822097	0.00092470547	NA	NA	11	30176241	ARL14EP
11:30176743:C:T	GTEx_v6	Stomach	ENSG00000152219	C	2.50186001701219e-10	6.84868386822097	0.00092470547	NA	NA	11	30176743	ARL14EP
11:30176794:A:T	GTEx_v6	Stomach	ENSG00000152219	T	2.50186001701219e-10	6.84868386822097	0.00092470547	NA	NA	11	30176794	ARL14EP
11:30176879:C:T	GTEx_v6	Stomach	ENSG00000152219	C	2.39088944357068e-11	7.29706857719995	0.00092470547	NA	NA	11	30176879	ARL14EP
11:30177010:A:G	GTEx_v6	Stomach	ENSG00000152219	A	1.97619734243466e-11	7.33294806685821	0.00092470547	NA	NA	11	30177010	ARL14EP
11:30177120:C:T	GTEx_v6	Stomach	ENSG00000152219	C	2.58734020319884e-10	6.84217855753186	0.00092470547	NA	NA	11	30177120	ARL14EP
11:30177267:A:G	GTEx_v6	Stomach	ENSG00000152219	A	2.58734020319884e-10	6.84217855753186	0.00092470547	NA	NA	11	30177267	ARL14EP
11:30177817:C:T	GTEx_v6	Stomach	ENSG00000152219	T	1.67465701474068e-09	6.47599082767928	0.00092470547	NA	NA	11	30177817	ARL14EP
11:30177821:C:T	GTEx_v6	Stomach	ENSG00000152219	C	1.67506675749886e-09	6.47594223287445	0.00092470547	NA	NA	11	30177821	ARL14EP
11:30178465:C:T	GTEx_v6	Stomach	ENSG00000152219	C	2.58734020319884e-10	6.84217855753186	0.00092470547	NA	NA	11	30178465	ARL14EP
11:30179203:C:T	GTEx_v6	Stomach	ENSG00000152219	T	2.58734020319884e-10	6.84217855753186	0.00092470547	NA	NA	11	30179203	ARL14EP
11:30179758:C:T	GTEx_v6	Stomach	ENSG00000152219	T	2.58734020319884e-10	6.84217855753186	0.00092470547	NA	NA	11	30179758	ARL14EP
11:30179949:A:G	GTEx_v6	Stomach	ENSG00000152219	G	2.58734020319884e-10	6.84217855753186	0.00092470547	NA	NA	11	30179949	ARL14EP
11:30180390:A:G	GTEx_v6	Stomach	ENSG00000152219	G	4.36136167695171e-10	6.74071540235847	0.00092470547	NA	NA	11	30180390	ARL14EP
11:30180424:C:CA	GTEx_v6	Stomach	ENSG00000152219	CA	4.37560767003875e-10	6.74007957537125	0.00092470547	NA	NA	11	30180424	ARL14EP
11:30180671:C:G	GTEx_v6	Stomach	ENSG00000152219	G	4.36216261325371e-10	6.74067960063494	0.00092470547	NA	NA	11	30180671	ARL14EP
11:30180685:C:T	GTEx_v6	Stomach	ENSG00000152219	C	4.37197442939169e-10	6.74024153982418	0.00092470547	NA	NA	11	30180685	ARL14EP
11:30181153:C:T	GTEx_v6	Stomach	ENSG00000152219	T	4.36429998279593e-10	6.74058409230905	0.00092470547	NA	NA	11	30181153	ARL14EP
11:30181316:A:G	GTEx_v6	Stomach	ENSG00000152219	A	4.32612345031168e-10	6.74229700276594	0.00092470547	NA	NA	11	30181316	ARL14EP
11:30181651:G:T	GTEx_v6	Stomach	ENSG00000152219	G	4.36262301820703e-10	6.74065902354422	0.00092470547	NA	NA	11	30181651	ARL14EP
11:30181671:A:T	GTEx_v6	Stomach	ENSG00000152219	T	4.35227247495818e-10	6.74112214348385	0.00092470547	NA	NA	11	30181671	ARL14EP
11:30181778:A:G	GTEx_v6	Stomach	ENSG00000152219	G	4.29091379609712e-10	6.74389007140615	0.00092470547	NA	NA	11	30181778	ARL14EP
11:30182068:C:T	GTEx_v6	Stomach	ENSG00000152219	C	4.18585876599245e-10	6.74872114412578	0.00092470547	NA	NA	11	30182068	ARL14EP
11:30182270:A:T	GTEx_v6	Stomach	ENSG00000152219	T	4.14667454116362e-10	6.75055377830227	0.00092470547	NA	NA	11	30182270	ARL14EP
11:30182303:C:G	GTEx_v6	Stomach	ENSG00000152219	C	4.13846926742749e-10	6.7509397001786	0.00092470547	NA	NA	11	30182303	ARL14EP
11:30182858:A:C	GTEx_v6	Stomach	ENSG00000152219	A	8.03398310280208e-10	6.62112435981869	0.00092470547	NA	NA	11	30182858	ARL14EP
11:30183344:C:T	GTEx_v6	Stomach	ENSG00000152219	C	4.11705389090042e-10	6.75195050683023	0.00092470547	NA	NA	11	30183344	ARL14EP
11:30183742:A:T	GTEx_v6	Stomach	ENSG00000152219	A	7.60726997164571e-10	6.63184852224254	0.00092470547	NA	NA	11	30183742	ARL14EP
11:30183831:A:G	GTEx_v6	Stomach	ENSG00000152219	G	4.14099148930536e-10	6.75082099118814	0.00092470547	NA	NA	11	30183831	ARL14EP
11:30184483:C:T	GTEx_v6	Stomach	ENSG00000152219	T	4.14113731984112e-10	6.75081412982079	0.00092470547	NA	NA	11	30184483	ARL14EP
11:30184538:C:T	GTEx_v6	Stomach	ENSG00000152219	C	4.14113731984112e-10	6.75081412982079	0.00092470547	NA	NA	11	30184538	ARL14EP
11:30184860:C:G	GTEx_v6	Stomach	ENSG00000152219	G	4.14128851165504e-10	6.7508070164556	0.00092470547	NA	NA	11	30184860	ARL14EP
11:30185395:G:T	GTEx_v6	Stomach	ENSG00000152219	T	9.19096744332445e-10	6.59465267625051	0.00092470547	NA	NA	11	30185395	ARL14EP
11:30185477:C:T	GTEx_v6	Stomach	ENSG00000152219	C	7.26799961300747e-10	6.64080731378897	0.00092470547	NA	NA	11	30185477	ARL14EP
11:30185486:A:G	GTEx_v6	Stomach	ENSG00000152219	G	4.14144506565868e-10	6.75079965107694	0.00092470547	NA	NA	11	30185486	ARL14EP
11:30185696:C:T	GTEx_v6	Stomach	ENSG00000152219	T	7.27110665030828e-10	6.6407234126768	0.00092470547	NA	NA	11	30185696	ARL14EP
11:30185849:C:T	GTEx_v6	Stomach	ENSG00000152219	C	3.34740565092278e-09	6.33770485690948	0.00092470547	NA	NA	11	30185849	ARL14EP
11:30185850:A:G	GTEx_v6	Stomach	ENSG00000152219	A	1.70506690683244e-10	6.92273844328159	0.00092470547	NA	NA	11	30185850	ARL14EP
11:30186511:C:T	GTEx_v6	Stomach	ENSG00000152219	T	7.38861309100089e-10	6.63757600466667	0.00092470547	NA	NA	11	30186511	ARL14EP
11:30186858:A:G	GTEx_v6	Stomach	ENSG00000152219	G	7.27544547821858e-10	6.64060630796789	0.00092470547	NA	NA	11	30186858	ARL14EP
11:30187044:C:T	GTEx_v6	Stomach	ENSG00000152219	T	7.27544547821858e-10	6.64060630796789	0.00092470547	NA	NA	11	30187044	ARL14EP
11:30187216:C:T	GTEx_v6	Stomach	ENSG00000152219	C	1.57307339228039e-09	6.4884151652211	0.00092470547	NA	NA	11	30187216	ARL14EP
11:30187828:A:G	GTEx_v6	Stomach	ENSG00000152219	A	7.28382747427504e-10	6.64038027333865	0.00092470547	NA	NA	11	30187828	ARL14EP
11:30187905:G:T	GTEx_v6	Stomach	ENSG00000152219	T	7.22095975945635e-10	6.64208189862623	0.00092470547	NA	NA	11	30187905	ARL14EP
11:30187958:A:C	GTEx_v6	Stomach	ENSG00000152219	A	7.28365594750863e-10	6.64038489627461	0.00092470547	NA	NA	11	30187958	ARL14EP
11:30188285:C:G	GTEx_v6	Stomach	ENSG00000152219	C	7.28696430129948e-10	6.64029574948668	0.00092470547	NA	NA	11	30188285	ARL14EP
11:30188505:C:T	GTEx_v6	Stomach	ENSG00000152219	C	7.28635380891318e-10	6.64031219678956	0.00092470547	NA	NA	11	30188505	ARL14EP
11:30189761:A:G	GTEx_v6	Stomach	ENSG00000152219	G	7.30630426219874e-10	6.6397754130281	0.00092470547	NA	NA	11	30189761	ARL14EP
11:30190076:A:G	GTEx_v6	Stomach	ENSG00000152219	G	7.30887334922956e-10	6.63970639467263	0.00092470547	NA	NA	11	30190076	ARL14EP
11:30190139:A:G	GTEx_v6	Stomach	ENSG00000152219	A	7.25426761911282e-10	6.64117855090742	0.00092470547	NA	NA	11	30190139	ARL14EP
11:30190813:G:T	GTEx_v6	Stomach	ENSG00000152219	G	7.31086790712523e-10	6.63965282750331	0.00092470547	NA	NA	11	30190813	ARL14EP
11:30191237:G:T	GTEx_v6	Stomach	ENSG00000152219	T	7.31346411292364e-10	6.63958312366767	0.00092470547	NA	NA	11	30191237	ARL14EP
11:30192151:C:T	GTEx_v6	Stomach	ENSG00000152219	C	1.07194476475033e-09	6.56432320200854	0.00092470547	NA	NA	11	30192151	ARL14EP
11:30192333:C:T	GTEx_v6	Stomach	ENSG00000152219	T	7.77755327182823e-10	6.62749949909996	0.00092470547	NA	NA	11	30192333	ARL14EP
11:30192962:C:T	GTEx_v6	Stomach	ENSG00000152219	C	8.24806936459775e-10	6.61595380320337	0.00092470547	NA	NA	11	30192962	ARL14EP
11:30193060:A:G	GTEx_v6	Stomach	ENSG00000152219	A	1.0514754088563e-09	6.56812791480868	0.00092470547	NA	NA	11	30193060	ARL14EP
11:30195542:G:T	GTEx_v6	Stomach	ENSG00000152219	G	1.40675439392307e-09	6.51057358127068	0.00092470547	NA	NA	11	30195542	ARL14EP
11:30197429:A:G	GTEx_v6	Stomach	ENSG00000152219	A	1.11513389941676e-10	7.0043525087827	0.00092470547	NA	NA	11	30197429	ARL14EP
11:30198439:C:T	GTEx_v6	Stomach	ENSG00000152219	C	1.13134986680268e-10	7.00158439811193	0.00092470547	NA	NA	11	30198439	ARL14EP
11:30199020:C:T	GTEx_v6	Stomach	ENSG00000152219	T	1.33633127523395e-09	6.52074531834714	0.00092470547	NA	NA	11	30199020	ARL14EP
11:30199688:A:C	GTEx_v6	Stomach	ENSG00000152219	C	1.28223467217934e-09	6.52892436205242	0.00092470547	NA	NA	11	30199688	ARL14EP
11:30199907:A:C	GTEx_v6	Stomach	ENSG00000152219	C	4.22645448108961e-08	5.81769105115016	0.00092470547	NA	NA	11	30199907	ARL14EP
11:30200473:A:G	GTEx_v6	Stomach	ENSG00000152219	A	1.11987707964931e-10	7.00353873962757	0.00092470547	NA	NA	11	30200473	ARL14EP
11:30200751:C:T	GTEx_v6	Stomach	ENSG00000152219	C	1.29569913184078e-09	6.52685727326513	0.00092470547	NA	NA	11	30200751	ARL14EP
11:30201790:C:T	GTEx_v6	Stomach	ENSG00000152219	C	5.89895892115075e-10	6.6817189199074	0.00092470547	NA	NA	11	30201790	ARL14EP
11:30202285:A:G	GTEx_v6	Stomach	ENSG00000152219	A	1.5826185020008e-10	6.93709170653629	0.00092470547	NA	NA	11	30202285	ARL14EP
11:30203825:C:T	GTEx_v6	Stomach	ENSG00000152219	C	2.45632179265258e-09	6.39968562012564	0.00092470547	NA	NA	11	30203825	ARL14EP
11:30205371:C:G	GTEx_v6	Stomach	ENSG00000152219	C	3.60560277185032e-09	6.3227815358068	0.00092470547	NA	NA	11	30205371	ARL14EP
11:30206532:A:G	GTEx_v6	Stomach	ENSG00000152219	G	1.11342908864765e-10	7.00464583264261	0.00092470547	NA	NA	11	30206532	ARL14EP
11:30207239:A:G	GTEx_v6	Stomach	ENSG00000152219	A	4.56434922150793e-11	7.17475038576745	0.00092470547	NA	NA	11	30207239	ARL14EP
11:30207843:A:G	GTEx_v6	Stomach	ENSG00000152219	G	1.45914014694506e-09	6.50332753909351	0.00092470547	NA	NA	11	30207843	ARL14EP
11:30208486:A:C	GTEx_v6	Stomach	ENSG00000152219	C	1.52625581492786e-11	7.38150119274764	0.00092470547	NA	NA	11	30208486	ARL14EP
11:30208516:A:G	GTEx_v6	Stomach	ENSG00000152219	A	1.13908389290471e-12	7.86287769709947	0.00092470547	NA	NA	11	30208516	ARL14EP
11:30125619:C:G	GTEx_v6	Testis	ENSG00000152219	C	4.45128577180931e-06	4.80688439505248	0.00037829927	NA	NA	11	30125619	ARL14EP
11:30208486:A:C	GTEx_v6	Testis	ENSG00000152219	C	7.48990592846952e-06	4.68187219302998	0.00037829927	NA	NA	11	30208486	ARL14EP
11:30208516:A:G	GTEx_v6	Testis	ENSG00000152219	A	3.36705234628783e-06	4.87313735547649	0.00037829927	NA	NA	11	30208516	ARL14EP
11:30215261:A:T	GTEx_v6	Testis	ENSG00000152219	A	1.58315237303392e-15	9.16360416265812	0.00037829927	NA	NA	11	30215261	ARL14EP
11:30226356:C:T	GTEx_v6	Testis	ENSG00000152219	C	6.38653605091882e-18	10.1645135558049	0.00037829927	NA	NA	11	30226356	ARL14EP
11:30226528:A:G	GTEx_v6	Testis	ENSG00000152219	A	3.2154255921139e-18	10.2884701555998	0.00037829927	NA	NA	11	30226528	ARL14EP
11:30240178:A:C	GTEx_v6	Testis	ENSG00000152219	A	1.06791082391932e-16	9.6545509050889	0.00037829927	NA	NA	11	30240178	ARL14EP
11:30242287:C:T	GTEx_v6	Testis	ENSG00000152219	C	5.68469721319633e-19	10.6011808216334	0.00037829927	NA	NA	11	30242287	ARL14EP
11:30252352:G:T	GTEx_v6	Testis	ENSG00000152219	T	1.08789023869323e-16	9.65118673969526	0.00037829927	NA	NA	11	30252352	ARL14EP
11:30261968:A:G	GTEx_v6	Testis	ENSG00000152219	G	2.59008572384881e-05	4.37500180987675	0.00037829927	NA	NA	11	30261968	ARL14EP
11:30296055:C:T	GTEx_v6	Testis	ENSG00000152219	C	1.06791082391932e-16	9.6545509050889	0.00037829927	NA	NA	11	30296055	ARL14EP
11:30305675:C:T	GTEx_v6	Testis	ENSG00000152219	T	1.06957051209987e-16	9.65426906194783	0.00037829927	NA	NA	11	30305675	ARL14EP
11:30306439:C:T	GTEx_v6	Testis	ENSG00000152219	T	2.71344044196801e-16	9.48513704337604	0.00037829927	NA	NA	11	30306439	ARL14EP
11:30306650:A:T	GTEx_v6	Testis	ENSG00000152219	T	2.09424143474721e-16	9.53223137652507	0.00037829927	NA	NA	11	30306650	ARL14EP
11:30307989:A:G	GTEx_v6	Testis	ENSG00000152219	G	6.10666661983157e-19	10.5882642246792	0.00037829927	NA	NA	11	30307989	ARL14EP
11:30308159:C:T	GTEx_v6	Testis	ENSG00000152219	T	2.09424143474721e-16	9.53223137652507	0.00037829927	NA	NA	11	30308159	ARL14EP
11:30309827:C:T	GTEx_v6	Testis	ENSG00000152219	T	2.09424143474721e-16	9.53223137652507	0.00037829927	NA	NA	11	30309827	ARL14EP
11:30309869:C:T	GTEx_v6	Testis	ENSG00000152219	T	2.09424143474721e-16	9.53223137652507	0.00037829927	NA	NA	11	30309869	ARL14EP
11:30309905:C:T	GTEx_v6	Testis	ENSG00000152219	T	2.09424143474721e-16	9.53223137652507	0.00037829927	NA	NA	11	30309905	ARL14EP
11:30312187:A:G	GTEx_v6	Testis	ENSG00000152219	G	2.20673461330324e-16	9.52272078305062	0.00037829927	NA	NA	11	30312187	ARL14EP
11:30312239:C:T	GTEx_v6	Testis	ENSG00000152219	T	2.22780139912054e-16	9.52099361699053	0.00037829927	NA	NA	11	30312239	ARL14EP
11:30314858:A:C	GTEx_v6	Testis	ENSG00000152219	A	2.22780139912054e-16	9.52099361699053	0.00037829927	NA	NA	11	30314858	ARL14EP
11:30316822:A:G	GTEx_v6	Testis	ENSG00000152219	G	6.5160824676621e-19	10.5765579291714	0.00037829927	NA	NA	11	30316822	ARL14EP
11:30317733:G:T	GTEx_v6	Testis	ENSG00000152219	G	6.50338491283793e-19	10.5769098042918	0.00037829927	NA	NA	11	30317733	ARL14EP
11:30319259:A:G	GTEx_v6	Testis	ENSG00000152219	A	6.52916318143431e-19	10.5761961519669	0.00037829927	NA	NA	11	30319259	ARL14EP
11:30319433:A:G	GTEx_v6	Testis	ENSG00000152219	A	6.52916318143431e-19	10.5761961519669	0.00037829927	NA	NA	11	30319433	ARL14EP
11:30325865:A:G	GTEx_v6	Testis	ENSG00000152219	A	2.23205159642552e-16	9.52064713934667	0.00037829927	NA	NA	11	30325865	ARL14EP
11:30327006:A:G	GTEx_v6	Testis	ENSG00000152219	A	2.23205159642552e-16	9.52064713934667	0.00037829927	NA	NA	11	30327006	ARL14EP
11:30329175:A:G	GTEx_v6	Testis	ENSG00000152219	G	6.5160824676621e-19	10.5765579291714	0.00037829927	NA	NA	11	30329175	ARL14EP
11:30336002:A:G	GTEx_v6	Testis	ENSG00000152219	A	6.54228510259954e-19	10.5758339622917	0.00037829927	NA	NA	11	30336002	ARL14EP
11:30337523:C:T	GTEx_v6	Testis	ENSG00000152219	T	1.44488315138578e-18	10.4328735205801	0.00037829927	NA	NA	11	30337523	ARL14EP
11:30338842:A:G	GTEx_v6	Testis	ENSG00000152219	G	6.54228510259954e-19	10.5758339622917	0.00037829927	NA	NA	11	30338842	ARL14EP
11:30339461:A:G	GTEx_v6	Testis	ENSG00000152219	G	6.54228510259954e-19	10.5758339622917	0.00037829927	NA	NA	11	30339461	ARL14EP
11:30342150:A:G	GTEx_v6	Testis	ENSG00000152219	A	3.2342004730328e-19	10.7029112778832	0.00037829927	NA	NA	11	30342150	ARL14EP
11:30342495:A:G	GTEx_v6	Testis	ENSG00000152219	A	6.54228510259954e-19	10.5758339622917	0.00037829927	NA	NA	11	30342495	ARL14EP
11:30343757:C:T	GTEx_v6	Testis	ENSG00000152219	T	6.54228510259954e-19	10.5758339622917	0.00037829927	NA	NA	11	30343757	ARL14EP
11:30344591:C:T	GTEx_v6	Testis	ENSG00000152219	T	5.97418172374078e-19	10.5922209495232	0.00037829927	NA	NA	11	30344591	ARL14EP
11:30344725:C:T	GTEx_v6	Testis	ENSG00000152219	T	3.13333356467643e-19	10.7086259129377	0.00037829927	NA	NA	11	30344725	ARL14EP
11:30349487:C:CACTCTA	GTEx_v6	Testis	ENSG00000152219	C	7.95364385678768e-19	10.5405929216085	0.00037829927	NA	NA	11	30349487	ARL14EP
11:30353881:A:G	GTEx_v6	Testis	ENSG00000152219	G	2.55809502929107e-05	4.378142890087	0.00037829927	NA	NA	11	30353881	ARL14EP
11:30354857:C:T	GTEx_v6	Testis	ENSG00000152219	C	2.41167745419008e-16	9.506575463641	0.00037829927	NA	NA	11	30354857	ARL14EP
11:30354895:A:G	GTEx_v6	Testis	ENSG00000152219	G	2.41167745419008e-16	9.506575463641	0.00037829927	NA	NA	11	30354895	ARL14EP
11:30354904:A:C	GTEx_v6	Testis	ENSG00000152219	C	1.1433003656697e-16	9.64216971426736	0.00037829927	NA	NA	11	30354904	ARL14EP
11:30355197:C:T	GTEx_v6	Testis	ENSG00000152219	T	1.1433003656697e-16	9.64216971426736	0.00037829927	NA	NA	11	30355197	ARL14EP
11:30355857:C:T	GTEx_v6	Testis	ENSG00000152219	T	2.41167745419008e-16	9.506575463641	0.00037829927	NA	NA	11	30355857	ARL14EP
11:30355903:C:T	GTEx_v6	Testis	ENSG00000152219	T	2.41167745419008e-16	9.506575463641	0.00037829927	NA	NA	11	30355903	ARL14EP
11:30356420:C:T	GTEx_v6	Testis	ENSG00000152219	C	2.41650277556579e-16	9.50621204199879	0.00037829927	NA	NA	11	30356420	ARL14EP
11:30359231:A:G	GTEx_v6	Testis	ENSG00000152219	G	2.4213422758664e-16	9.50584827889488	0.00037829927	NA	NA	11	30359231	ARL14EP
11:30359892:A:G	GTEx_v6	Testis	ENSG00000152219	G	2.42619599967938e-16	9.50548417446716	0.00037829927	NA	NA	11	30359892	ARL14EP
11:30360026:C:T	GTEx_v6	Testis	ENSG00000152219	C	2.42619599967938e-16	9.50548417446716	0.00037829927	NA	NA	11	30360026	ARL14EP
11:30360225:A:G	GTEx_v6	Testis	ENSG00000152219	A	1.14158040825562e-16	9.64244298776114	0.00037829927	NA	NA	11	30360225	ARL14EP
11:30360794:C:T	GTEx_v6	Testis	ENSG00000152219	T	2.423753383061e-16	9.50566731760615	0.00037829927	NA	NA	11	30360794	ARL14EP
11:30363101:A:G	GTEx_v6	Testis	ENSG00000152219	A	2.6406948031476e-16	9.4900792367216	0.00037829927	NA	NA	11	30363101	ARL14EP
11:30363545:C:T	GTEx_v6	Testis	ENSG00000152219	C	2.98371882160602e-16	9.46786598592983	0.00037829927	NA	NA	11	30363545	ARL14EP
11:30364200:C:CAA	GTEx_v6	Testis	ENSG00000152219	C	8.15492935148388e-12	7.57030314088323	0.00037829927	NA	NA	11	30364200	ARL14EP
11:30365903:A:AAAT	GTEx_v6	Testis	ENSG00000152219	A	7.44046576359595e-14	8.45481909108147	0.00037829927	NA	NA	11	30365903	ARL14EP
11:30366528:A:T	GTEx_v6	Testis	ENSG00000152219	A	3.2445215612902e-16	9.45262068202078	0.00037829927	NA	NA	11	30366528	ARL14EP
11:30369162:G:GA	GTEx_v6	Testis	ENSG00000152219	GA	3.35669246259621e-16	9.44643628908694	0.00037829927	NA	NA	11	30369162	ARL14EP
11:30370218:A:G	GTEx_v6	Testis	ENSG00000152219	G	3.85968351347881e-16	9.42102423167274	0.00037829927	NA	NA	11	30370218	ARL14EP
11:30371313:C:T	GTEx_v6	Testis	ENSG00000152219	T	3.46113984413745e-16	9.44086033391788	0.00037829927	NA	NA	11	30371313	ARL14EP
11:30371615:C:T	GTEx_v6	Testis	ENSG00000152219	T	3.48611279504973e-16	9.43955201577187	0.00037829927	NA	NA	11	30371615	ARL14EP
11:30372818:C:T	GTEx_v6	Testis	ENSG00000152219	T	3.55639070429369e-16	9.43591976536682	0.00037829927	NA	NA	11	30372818	ARL14EP
11:30374608:A:G	GTEx_v6	Testis	ENSG00000152219	G	6.70845317328911e-15	8.89905607797543	0.00037829927	NA	NA	11	30374608	ARL14EP
11:30375889:C:T	GTEx_v6	Testis	ENSG00000152219	T	6.81082681141097e-15	8.89627402115216	0.00037829927	NA	NA	11	30375889	ARL14EP
11:30376314:A:T	GTEx_v6	Testis	ENSG00000152219	A	7.13828348541348e-15	8.88764697691101	0.00037829927	NA	NA	11	30376314	ARL14EP
11:30376902:A:C	GTEx_v6	Testis	ENSG00000152219	C	6.85471638775656e-15	8.89509403461662	0.00037829927	NA	NA	11	30376902	ARL14EP
11:30381076:C:T	GTEx_v6	Testis	ENSG00000152219	C	7.24372359547866e-15	8.88495283443964	0.00037829927	NA	NA	11	30381076	ARL14EP
11:30382899:C:T	GTEx_v6	Testis	ENSG00000152219	T	7.72743690140176e-15	8.87307391716322	0.00037829927	NA	NA	11	30382899	ARL14EP
11:30395448:G:T	GTEx_v6	Testis	ENSG00000152219	T	1.46300431124799e-08	6.07722618632897	0.00037829927	NA	NA	11	30395448	ARL14EP
11:30395871:C:T	GTEx_v6	Testis	ENSG00000152219	T	5.20611751112147e-15	8.94560486423812	0.00037829927	NA	NA	11	30395871	ARL14EP
11:30404949:C:T	GTEx_v6	Testis	ENSG00000152219	T	2.33585665987276e-06	4.95910982117192	0.00037829927	NA	NA	11	30404949	ARL14EP
11:30405254:A:G	GTEx_v6	Testis	ENSG00000152219	A	2.76462550281515e-06	4.91959815405514	0.00037829927	NA	NA	11	30405254	ARL14EP
11:30405657:C:G	GTEx_v6	Testis	ENSG00000152219	G	1.39741244122805e-06	5.07843026681279	0.00037829927	NA	NA	11	30405657	ARL14EP
11:30415142:T:TTGTTA	GTEx_v6	Testis	ENSG00000152219	T	2.101450366443e-06	4.98380812926289	0.00037829927	NA	NA	11	30415142	ARL14EP
11:30416270:A:T	GTEx_v6	Testis	ENSG00000152219	T	2.10077330115637e-06	4.98388327828	0.00037829927	NA	NA	11	30416270	ARL14EP
11:30421422:C:T	GTEx_v6	Testis	ENSG00000152219	C	3.20744330246033e-06	4.88460758064215	0.00037829927	NA	NA	11	30421422	ARL14EP
11:30423231:G:T	GTEx_v6	Testis	ENSG00000152219	G	2.10288642738731e-06	4.98364881547715	0.00037829927	NA	NA	11	30423231	ARL14EP
11:30423375:A:G	GTEx_v6	Testis	ENSG00000152219	A	1.21676880009109e-05	4.56341171385391	0.00037829927	NA	NA	11	30423375	ARL14EP
11:30425895:C:T	GTEx_v6	Testis	ENSG00000152219	C	2.1207049167304e-06	4.98168081840288	0.00037829927	NA	NA	11	30425895	ARL14EP
11:30435599:A:G	GTEx_v6	Testis	ENSG00000152219	A	2.10288642738731e-06	4.98364881547715	0.00037829927	NA	NA	11	30435599	ARL14EP
11:30436400:G:T	GTEx_v6	Testis	ENSG00000152219	T	8.20322922268124e-07	5.20044208962578	0.00037829927	NA	NA	11	30436400	ARL14EP
11:30436784:C:G	GTEx_v6	Testis	ENSG00000152219	C	7.58067651304348e-07	5.21837992908746	0.00037829927	NA	NA	11	30436784	ARL14EP
11:30439707:C:T	GTEx_v6	Testis	ENSG00000152219	T	1.08060476763845e-05	4.59256100185597	0.00037829927	NA	NA	11	30439707	ARL14EP
11:30440504:A:G	GTEx_v6	Testis	ENSG00000152219	A	1.04246377987132e-05	4.60136412074218	0.00037829927	NA	NA	11	30440504	ARL14EP
11:30446358:A:G	GTEx_v6	Testis	ENSG00000152219	G	9.98044636645729e-06	4.61201752024243	0.00037829927	NA	NA	11	30446358	ARL14EP
11:30453575:A:G	GTEx_v6	Testis	ENSG00000152219	A	9.50420311394529e-06	4.62396142159684	0.00037829927	NA	NA	11	30453575	ARL14EP
11:30473547:G:T	GTEx_v6	Testis	ENSG00000152219	T	1.69032411496705e-05	4.48205208227881	0.00037829927	NA	NA	11	30473547	ARL14EP
11:30473548:A:T	GTEx_v6	Testis	ENSG00000152219	T	1.68935227465062e-05	4.48219523784286	0.00037829927	NA	NA	11	30473548	ARL14EP
11:30147285:A:C	GTEx_v6	Thyroid	ENSG00000152219	A	1.54239582857666e-05	4.41435742549664	0.0002244938	NA	NA	11	30147285	ARL14EP
11:30148871:C:T	GTEx_v6	Thyroid	ENSG00000152219	C	3.42532784083005e-05	4.22427689388519	0.0002244938	NA	NA	11	30148871	ARL14EP
11:30152594:A:G	GTEx_v6	Thyroid	ENSG00000152219	A	3.49991680369537e-05	4.21905382911242	0.0002244938	NA	NA	11	30152594	ARL14EP
11:30153348:A:C	GTEx_v6	Thyroid	ENSG00000152219	C	3.49897353205507e-05	4.21911921458332	0.0002244938	NA	NA	11	30153348	ARL14EP
11:30154037:C:T	GTEx_v6	Thyroid	ENSG00000152219	C	3.49882945461782e-05	4.2191292031906	0.0002244938	NA	NA	11	30154037	ARL14EP
11:30154407:C:G	GTEx_v6	Thyroid	ENSG00000152219	G	3.49829654124111e-05	4.21916615245029	0.0002244938	NA	NA	11	30154407	ARL14EP
11:30154477:A:G	GTEx_v6	Thyroid	ENSG00000152219	G	1.89636736384994e-05	4.36574702627983	0.0002244938	NA	NA	11	30154477	ARL14EP
11:30154930:C:T	GTEx_v6	Thyroid	ENSG00000152219	C	3.51382083390146e-05	4.21809198173029	0.0002244938	NA	NA	11	30154930	ARL14EP
11:30155086:C:T	GTEx_v6	Thyroid	ENSG00000152219	C	3.49849272637247e-05	4.2191525494351	0.0002244938	NA	NA	11	30155086	ARL14EP
11:30155829:C:T	GTEx_v6	Thyroid	ENSG00000152219	T	3.48692329007571e-05	4.2199559957842	0.0002244938	NA	NA	11	30155829	ARL14EP
11:30157917:C:T	GTEx_v6	Thyroid	ENSG00000152219	C	3.34748500043573e-05	4.22984503821868	0.0002244938	NA	NA	11	30157917	ARL14EP
11:30158828:A:G	GTEx_v6	Thyroid	ENSG00000152219	G	3.52109950192221e-05	4.21758991045636	0.0002244938	NA	NA	11	30158828	ARL14EP
11:30159305:C:T	GTEx_v6	Thyroid	ENSG00000152219	C	3.42973612747595e-05	4.22396519666314	0.0002244938	NA	NA	11	30159305	ARL14EP
11:30159379:C:T	GTEx_v6	Thyroid	ENSG00000152219	T	3.43066211424497e-05	4.22389977147921	0.0002244938	NA	NA	11	30159379	ARL14EP
11:30159382:C:T	GTEx_v6	Thyroid	ENSG00000152219	C	3.42973612747595e-05	4.22396519666314	0.0002244938	NA	NA	11	30159382	ARL14EP
11:30159427:A:G	GTEx_v6	Thyroid	ENSG00000152219	A	3.43066211424497e-05	4.22389977147921	0.0002244938	NA	NA	11	30159427	ARL14EP
11:30159584:A:G	GTEx_v6	Thyroid	ENSG00000152219	A	3.42835116951949e-05	4.22406308176856	0.0002244938	NA	NA	11	30159584	ARL14EP
11:30160204:A:G	GTEx_v6	Thyroid	ENSG00000152219	G	3.42606866106214e-05	4.22422448583268	0.0002244938	NA	NA	11	30160204	ARL14EP
11:30160548:A:G	GTEx_v6	Thyroid	ENSG00000152219	G	5.79899337074919e-06	4.6392031331054	0.0002244938	NA	NA	11	30160548	ARL14EP
11:30160793:C:T	GTEx_v6	Thyroid	ENSG00000152219	C	3.20826535154279e-05	4.24011949485901	0.0002244938	NA	NA	11	30160793	ARL14EP
11:30160801:C:T	GTEx_v6	Thyroid	ENSG00000152219	T	3.20957465982582e-05	4.24002089714489	0.0002244938	NA	NA	11	30160801	ARL14EP
11:30160908:A:G	GTEx_v6	Thyroid	ENSG00000152219	G	3.21728757929e-05	4.23944085360874	0.0002244938	NA	NA	11	30160908	ARL14EP
11:30161164:C:T	GTEx_v6	Thyroid	ENSG00000152219	T	5.34076273296104e-06	4.65774561947503	0.0002244938	NA	NA	11	30161164	ARL14EP
11:30162018:A:T	GTEx_v6	Thyroid	ENSG00000152219	T	2.28563423822558e-05	4.32145921912219	0.0002244938	NA	NA	11	30162018	ARL14EP
11:30162194:A:C	GTEx_v6	Thyroid	ENSG00000152219	A	2.81859156907296e-05	4.27132267288296	0.0002244938	NA	NA	11	30162194	ARL14EP
11:30162222:A:T	GTEx_v6	Thyroid	ENSG00000152219	A	2.82186943097991e-05	4.2710433887839	0.0002244938	NA	NA	11	30162222	ARL14EP
11:30162744:A:G	GTEx_v6	Thyroid	ENSG00000152219	G	2.66050574456909e-05	4.28517499367106	0.0002244938	NA	NA	11	30162744	ARL14EP
11:30162775:A:C	GTEx_v6	Thyroid	ENSG00000152219	C	2.65053553701299e-05	4.28607483893351	0.0002244938	NA	NA	11	30162775	ARL14EP
11:30162984:A:G	GTEx_v6	Thyroid	ENSG00000152219	A	1.01876879214138e-07	5.49332668985554	0.0002244938	NA	NA	11	30162984	ARL14EP
11:30163013:C:T	GTEx_v6	Thyroid	ENSG00000152219	C	1.00181887604491e-07	5.49666707173352	0.0002244938	NA	NA	11	30163013	ARL14EP
11:30163183:A:T	GTEx_v6	Thyroid	ENSG00000152219	T	1.00181887604491e-07	5.49666707173352	0.0002244938	NA	NA	11	30163183	ARL14EP
11:30163968:A:G	GTEx_v6	Thyroid	ENSG00000152219	A	1.00181887604491e-07	5.49666707173352	0.0002244938	NA	NA	11	30163968	ARL14EP
11:30164732:A:G	GTEx_v6	Thyroid	ENSG00000152219	G	1.00181887604491e-07	5.49666707173352	0.0002244938	NA	NA	11	30164732	ARL14EP
11:30165272:C:T	GTEx_v6	Thyroid	ENSG00000152219	T	1.00181887604491e-07	5.49666707173352	0.0002244938	NA	NA	11	30165272	ARL14EP
11:30165706:C:T	GTEx_v6	Thyroid	ENSG00000152219	C	5.21124784693572e-09	6.06461198462909	0.0002244938	NA	NA	11	30165706	ARL14EP
11:30165710:A:G	GTEx_v6	Thyroid	ENSG00000152219	G	1.73547954605882e-07	5.38649910658618	0.0002244938	NA	NA	11	30165710	ARL14EP
11:30165896:C:T	GTEx_v6	Thyroid	ENSG00000152219	C	4.7984432991772e-07	5.17815602309277	0.0002244938	NA	NA	11	30165896	ARL14EP
11:30166109:C:T	GTEx_v6	Thyroid	ENSG00000152219	C	1.00181887604491e-07	5.49666707173352	0.0002244938	NA	NA	11	30166109	ARL14EP
11:30166240:C:T	GTEx_v6	Thyroid	ENSG00000152219	T	1.00181887604491e-07	5.49666707173352	0.0002244938	NA	NA	11	30166240	ARL14EP
11:30166391:A:G	GTEx_v6	Thyroid	ENSG00000152219	G	1.73113489151844e-07	5.38700535017585	0.0002244938	NA	NA	11	30166391	ARL14EP
11:30166397:A:G	GTEx_v6	Thyroid	ENSG00000152219	A	3.84103047485829e-07	5.22426388881854	0.0002244938	NA	NA	11	30166397	ARL14EP
11:30166628:C:T	GTEx_v6	Thyroid	ENSG00000152219	C	1.00586822978857e-07	5.49586407356911	0.0002244938	NA	NA	11	30166628	ARL14EP
11:30167113:G:T	GTEx_v6	Thyroid	ENSG00000152219	G	1.00181887604491e-07	5.49666707173352	0.0002244938	NA	NA	11	30167113	ARL14EP
11:30167121:A:G	GTEx_v6	Thyroid	ENSG00000152219	A	1.00181887604491e-07	5.49666707173352	0.0002244938	NA	NA	11	30167121	ARL14EP
11:30167587:G:T	GTEx_v6	Thyroid	ENSG00000152219	T	8.76044625128448e-09	5.96756168314603	0.0002244938	NA	NA	11	30167587	ARL14EP
11:30167835:C:T	GTEx_v6	Thyroid	ENSG00000152219	T	1.0612493786259e-07	5.48518705362028	0.0002244938	NA	NA	11	30167835	ARL14EP
11:30168320:A:T	GTEx_v6	Thyroid	ENSG00000152219	T	1.00181887604491e-07	5.49666707173352	0.0002244938	NA	NA	11	30168320	ARL14EP
11:30168564:A:C	GTEx_v6	Thyroid	ENSG00000152219	C	1.00181887604491e-07	5.49666707173352	0.0002244938	NA	NA	11	30168564	ARL14EP
11:30168745:A:C	GTEx_v6	Thyroid	ENSG00000152219	A	2.43891033085371e-07	5.31745363966418	0.0002244938	NA	NA	11	30168745	ARL14EP
11:30168871:C:T	GTEx_v6	Thyroid	ENSG00000152219	T	1.00181887604491e-07	5.49666707173352	0.0002244938	NA	NA	11	30168871	ARL14EP
11:30169198:C:T	GTEx_v6	Thyroid	ENSG00000152219	T	1.00181887604491e-07	5.49666707173352	0.0002244938	NA	NA	11	30169198	ARL14EP
11:30169574:C:T	GTEx_v6	Thyroid	ENSG00000152219	C	9.96724717553622e-08	5.49768175996772	0.0002244938	NA	NA	11	30169574	ARL14EP
11:30169761:A:C	GTEx_v6	Thyroid	ENSG00000152219	A	2.45694435048724e-07	5.31595156809877	0.0002244938	NA	NA	11	30169761	ARL14EP
11:30169856:A:G	GTEx_v6	Thyroid	ENSG00000152219	A	1.73547954605882e-07	5.38649910658618	0.0002244938	NA	NA	11	30169856	ARL14EP
11:30169998:C:T	GTEx_v6	Thyroid	ENSG00000152219	C	1.00181887604491e-07	5.49666707173352	0.0002244938	NA	NA	11	30169998	ARL14EP
11:30170152:C:T	GTEx_v6	Thyroid	ENSG00000152219	T	1.73547954605882e-07	5.38649910658618	0.0002244938	NA	NA	11	30170152	ARL14EP
11:30170254:C:T	GTEx_v6	Thyroid	ENSG00000152219	T	1.93431968297206e-07	5.36455836362136	0.0002244938	NA	NA	11	30170254	ARL14EP
11:30170373:C:T	GTEx_v6	Thyroid	ENSG00000152219	C	1.00181887604491e-07	5.49666707173352	0.0002244938	NA	NA	11	30170373	ARL14EP
11:30170837:A:G	GTEx_v6	Thyroid	ENSG00000152219	G	1.00181887604491e-07	5.49666707173352	0.0002244938	NA	NA	11	30170837	ARL14EP
11:30171174:C:G	GTEx_v6	Thyroid	ENSG00000152219	G	1.04471817509007e-06	5.01453071906062	0.0002244938	NA	NA	11	30171174	ARL14EP
11:30171594:G:T	GTEx_v6	Thyroid	ENSG00000152219	T	6.22078489286405e-08	5.59094112168318	0.0002244938	NA	NA	11	30171594	ARL14EP
11:30171615:A:T	GTEx_v6	Thyroid	ENSG00000152219	T	1.00181887604491e-07	5.49666707173352	0.0002244938	NA	NA	11	30171615	ARL14EP
11:30172579:A:G	GTEx_v6	Thyroid	ENSG00000152219	A	4.92848911120714e-09	6.07497203198324	0.0002244938	NA	NA	11	30172579	ARL14EP
11:30172916:A:C	GTEx_v6	Thyroid	ENSG00000152219	C	1.01877403075954e-07	5.49332566585388	0.0002244938	NA	NA	11	30172916	ARL14EP
11:30173187:C:T	GTEx_v6	Thyroid	ENSG00000152219	C	1.01877403075954e-07	5.49332566585388	0.0002244938	NA	NA	11	30173187	ARL14EP
11:30173317:C:T	GTEx_v6	Thyroid	ENSG00000152219	T	1.01877403075954e-07	5.49332566585388	0.0002244938	NA	NA	11	30173317	ARL14EP
11:30173963:C:T	GTEx_v6	Thyroid	ENSG00000152219	C	1.01877403075954e-07	5.49332566585388	0.0002244938	NA	NA	11	30173963	ARL14EP
11:30173987:G:T	GTEx_v6	Thyroid	ENSG00000152219	T	1.01877403075954e-07	5.49332566585388	0.0002244938	NA	NA	11	30173987	ARL14EP
11:30174019:G:T	GTEx_v6	Thyroid	ENSG00000152219	T	1.01877403075954e-07	5.49332566585388	0.0002244938	NA	NA	11	30174019	ARL14EP
11:30174370:C:T	GTEx_v6	Thyroid	ENSG00000152219	T	1.01877403075954e-07	5.49332566585388	0.0002244938	NA	NA	11	30174370	ARL14EP
11:30174438:C:T	GTEx_v6	Thyroid	ENSG00000152219	T	2.80601576670516e-07	5.28881232970013	0.0002244938	NA	NA	11	30174438	ARL14EP
11:30174667:C:T	GTEx_v6	Thyroid	ENSG00000152219	C	8.97155621058592e-09	5.96308662028825	0.0002244938	NA	NA	11	30174667	ARL14EP
11:30174965:A:C	GTEx_v6	Thyroid	ENSG00000152219	A	3.99099234985225e-07	5.21635033917147	0.0002244938	NA	NA	11	30174965	ARL14EP
11:30175706:C:T	GTEx_v6	Thyroid	ENSG00000152219	T	9.60746174697705e-09	5.95020403988173	0.0002244938	NA	NA	11	30175706	ARL14EP
11:30175950:C:G	GTEx_v6	Thyroid	ENSG00000152219	C	4.22228964981335e-07	5.20469363969776	0.0002244938	NA	NA	11	30175950	ARL14EP
11:30176085:A:T	GTEx_v6	Thyroid	ENSG00000152219	A	1.01912345542149e-07	5.49325737479523	0.0002244938	NA	NA	11	30176085	ARL14EP
11:30176106:A:G	GTEx_v6	Thyroid	ENSG00000152219	A	1.01912345542149e-07	5.49325737479523	0.0002244938	NA	NA	11	30176106	ARL14EP
11:30176241:G:T	GTEx_v6	Thyroid	ENSG00000152219	G	1.01912345542149e-07	5.49325737479523	0.0002244938	NA	NA	11	30176241	ARL14EP
11:30176743:C:T	GTEx_v6	Thyroid	ENSG00000152219	C	1.01912345542149e-07	5.49325737479523	0.0002244938	NA	NA	11	30176743	ARL14EP
11:30176794:A:T	GTEx_v6	Thyroid	ENSG00000152219	T	1.01912345542149e-07	5.49325737479523	0.0002244938	NA	NA	11	30176794	ARL14EP
11:30176879:C:T	GTEx_v6	Thyroid	ENSG00000152219	C	2.58745932706632e-08	5.76161193970908	0.0002244938	NA	NA	11	30176879	ARL14EP
11:30177010:A:G	GTEx_v6	Thyroid	ENSG00000152219	A	5.21124784693572e-09	6.06461198462909	0.0002244938	NA	NA	11	30177010	ARL14EP
11:30177120:C:T	GTEx_v6	Thyroid	ENSG00000152219	C	1.00250924398753e-07	5.49652994654039	0.0002244938	NA	NA	11	30177120	ARL14EP
11:30177267:A:G	GTEx_v6	Thyroid	ENSG00000152219	A	1.00250924398753e-07	5.49652994654039	0.0002244938	NA	NA	11	30177267	ARL14EP
11:30177817:C:T	GTEx_v6	Thyroid	ENSG00000152219	T	7.51960960200074e-07	5.08415589373143	0.0002244938	NA	NA	11	30177817	ARL14EP
11:30177821:C:T	GTEx_v6	Thyroid	ENSG00000152219	C	7.5459297119667e-07	5.08341974930401	0.0002244938	NA	NA	11	30177821	ARL14EP
11:30178465:C:T	GTEx_v6	Thyroid	ENSG00000152219	C	1.00250924398753e-07	5.49652994654039	0.0002244938	NA	NA	11	30178465	ARL14EP
11:30179203:C:T	GTEx_v6	Thyroid	ENSG00000152219	T	1.00250924398753e-07	5.49652994654039	0.0002244938	NA	NA	11	30179203	ARL14EP
11:30179758:C:T	GTEx_v6	Thyroid	ENSG00000152219	T	1.00250924398753e-07	5.49652994654039	0.0002244938	NA	NA	11	30179758	ARL14EP
11:30179949:A:G	GTEx_v6	Thyroid	ENSG00000152219	G	1.00250924398753e-07	5.49652994654039	0.0002244938	NA	NA	11	30179949	ARL14EP
11:30180390:A:G	GTEx_v6	Thyroid	ENSG00000152219	G	5.48984062566907e-08	5.6154839804966	0.0002244938	NA	NA	11	30180390	ARL14EP
11:30180424:C:CA	GTEx_v6	Thyroid	ENSG00000152219	CA	1.14934873122179e-07	5.46927240253888	0.0002244938	NA	NA	11	30180424	ARL14EP
11:30180671:C:G	GTEx_v6	Thyroid	ENSG00000152219	G	5.50502187235479e-08	5.61494258545678	0.0002244938	NA	NA	11	30180671	ARL14EP
11:30180685:C:T	GTEx_v6	Thyroid	ENSG00000152219	C	5.58721876683032e-08	5.61203632156315	0.0002244938	NA	NA	11	30180685	ARL14EP
11:30181153:C:T	GTEx_v6	Thyroid	ENSG00000152219	T	5.51326125580632e-08	5.61464936104204	0.0002244938	NA	NA	11	30181153	ARL14EP
11:30181316:A:G	GTEx_v6	Thyroid	ENSG00000152219	A	5.68288688115457e-08	5.60870580285533	0.0002244938	NA	NA	11	30181316	ARL14EP
11:30181651:G:T	GTEx_v6	Thyroid	ENSG00000152219	G	5.51593068528177e-08	5.61455445263699	0.0002244938	NA	NA	11	30181651	ARL14EP
11:30181671:A:T	GTEx_v6	Thyroid	ENSG00000152219	T	5.54624036038939e-08	5.61347995862828	0.0002244938	NA	NA	11	30181671	ARL14EP
11:30181778:A:G	GTEx_v6	Thyroid	ENSG00000152219	G	5.74135098008251e-08	5.60669728942656	0.0002244938	NA	NA	11	30181778	ARL14EP
11:30182068:C:T	GTEx_v6	Thyroid	ENSG00000152219	C	6.31544002030924e-08	5.58797082398791	0.0002244938	NA	NA	11	30182068	ARL14EP
11:30182270:A:T	GTEx_v6	Thyroid	ENSG00000152219	T	6.76722641150099e-08	5.57436633414558	0.0002244938	NA	NA	11	30182270	ARL14EP
11:30182303:C:G	GTEx_v6	Thyroid	ENSG00000152219	C	6.84540718929685e-08	5.57210234234213	0.0002244938	NA	NA	11	30182303	ARL14EP
11:30182858:A:C	GTEx_v6	Thyroid	ENSG00000152219	A	3.34648612140274e-07	5.25267076067035	0.0002244938	NA	NA	11	30182858	ARL14EP
11:30183344:C:T	GTEx_v6	Thyroid	ENSG00000152219	C	7.35593408217934e-08	5.5579102761728	0.0002244938	NA	NA	11	30183344	ARL14EP
11:30183742:A:T	GTEx_v6	Thyroid	ENSG00000152219	A	1.47604119982347e-07	5.41913140494789	0.0002244938	NA	NA	11	30183742	ARL14EP
11:30183831:A:G	GTEx_v6	Thyroid	ENSG00000152219	G	7.45254307123175e-08	5.55533307104529	0.0002244938	NA	NA	11	30183831	ARL14EP
11:30184483:C:T	GTEx_v6	Thyroid	ENSG00000152219	T	7.45700554359502e-08	5.55521481541358	0.0002244938	NA	NA	11	30184483	ARL14EP
11:30184538:C:T	GTEx_v6	Thyroid	ENSG00000152219	C	7.46668414502316e-08	5.55495856907611	0.0002244938	NA	NA	11	30184538	ARL14EP
11:30184860:C:G	GTEx_v6	Thyroid	ENSG00000152219	G	7.47458419975511e-08	5.55474965060116	0.0002244938	NA	NA	11	30184860	ARL14EP
11:30185395:G:T	GTEx_v6	Thyroid	ENSG00000152219	T	1.1826555266748e-07	5.46356349858188	0.0002244938	NA	NA	11	30185395	ARL14EP
11:30185477:C:T	GTEx_v6	Thyroid	ENSG00000152219	C	4.37945287705855e-07	5.197121713214	0.0002244938	NA	NA	11	30185477	ARL14EP
11:30185486:A:G	GTEx_v6	Thyroid	ENSG00000152219	G	7.48249838364821e-08	5.55454057415646	0.0002244938	NA	NA	11	30185486	ARL14EP
11:30185696:C:T	GTEx_v6	Thyroid	ENSG00000152219	T	4.37894040917452e-07	5.19714597185271	0.0002244938	NA	NA	11	30185696	ARL14EP
11:30185849:C:T	GTEx_v6	Thyroid	ENSG00000152219	C	2.91033617287815e-06	4.79282139655321	0.0002244938	NA	NA	11	30185849	ARL14EP
11:30185850:A:G	GTEx_v6	Thyroid	ENSG00000152219	A	1.03426905152478e-07	5.49031904836782	0.0002244938	NA	NA	11	30185850	ARL14EP
11:30186511:C:T	GTEx_v6	Thyroid	ENSG00000152219	T	4.38010463111815e-07	5.19709086518093	0.0002244938	NA	NA	11	30186511	ARL14EP
11:30186858:A:G	GTEx_v6	Thyroid	ENSG00000152219	G	4.39446121297216e-07	5.19641248462748	0.0002244938	NA	NA	11	30186858	ARL14EP
11:30187044:C:T	GTEx_v6	Thyroid	ENSG00000152219	T	4.3928963398772e-07	5.19648632381452	0.0002244938	NA	NA	11	30187044	ARL14EP
11:30187216:C:T	GTEx_v6	Thyroid	ENSG00000152219	C	2.87250367294451e-07	5.28401770523038	0.0002244938	NA	NA	11	30187216	ARL14EP
11:30187828:A:G	GTEx_v6	Thyroid	ENSG00000152219	A	4.40507268207422e-07	5.19591245045668	0.0002244938	NA	NA	11	30187828	ARL14EP
11:30187905:G:T	GTEx_v6	Thyroid	ENSG00000152219	T	3.13957111000638e-07	5.26578720098412	0.0002244938	NA	NA	11	30187905	ARL14EP
11:30187958:A:C	GTEx_v6	Thyroid	ENSG00000152219	A	4.40951148548675e-07	5.19570363173717	0.0002244938	NA	NA	11	30187958	ARL14EP
11:30188285:C:G	GTEx_v6	Thyroid	ENSG00000152219	C	4.40827546684241e-07	5.19576175839358	0.0002244938	NA	NA	11	30188285	ARL14EP
11:30188505:C:T	GTEx_v6	Thyroid	ENSG00000152219	C	4.41120511909054e-07	5.19562401035163	0.0002244938	NA	NA	11	30188505	ARL14EP
11:30189761:A:G	GTEx_v6	Thyroid	ENSG00000152219	G	4.41947634881624e-07	5.19523558779655	0.0002244938	NA	NA	11	30189761	ARL14EP
11:30190076:A:G	GTEx_v6	Thyroid	ENSG00000152219	G	4.42434038475391e-07	5.19500749876805	0.0002244938	NA	NA	11	30190076	ARL14EP
11:30190139:A:G	GTEx_v6	Thyroid	ENSG00000152219	A	4.43332810698213e-07	5.19458667764311	0.0002244938	NA	NA	11	30190139	ARL14EP
11:30190813:G:T	GTEx_v6	Thyroid	ENSG00000152219	G	4.43416099684726e-07	5.1945477222001	0.0002244938	NA	NA	11	30190813	ARL14EP
11:30191237:G:T	GTEx_v6	Thyroid	ENSG00000152219	T	4.43774690147357e-07	5.19438008542893	0.0002244938	NA	NA	11	30191237	ARL14EP
11:30192151:C:T	GTEx_v6	Thyroid	ENSG00000152219	C	1.85779749687292e-06	4.89088204186742	0.0002244938	NA	NA	11	30192151	ARL14EP
11:30192333:C:T	GTEx_v6	Thyroid	ENSG00000152219	T	5.13033344571947e-07	5.16424124821882	0.0002244938	NA	NA	11	30192333	ARL14EP
11:30192962:C:T	GTEx_v6	Thyroid	ENSG00000152219	C	5.59893392892896e-07	5.14601419799122	0.0002244938	NA	NA	11	30192962	ARL14EP
11:30193060:A:G	GTEx_v6	Thyroid	ENSG00000152219	A	1.51139188404766e-07	5.41437049451694	0.0002244938	NA	NA	11	30193060	ARL14EP
11:30195542:G:T	GTEx_v6	Thyroid	ENSG00000152219	G	1.14639563808875e-07	5.46978632333407	0.0002244938	NA	NA	11	30195542	ARL14EP
11:30197429:A:G	GTEx_v6	Thyroid	ENSG00000152219	A	9.11481087670238e-09	5.96010823328388	0.0002244938	NA	NA	11	30197429	ARL14EP
11:30198439:C:T	GTEx_v6	Thyroid	ENSG00000152219	C	1.02935855349993e-08	5.93720793208112	0.0002244938	NA	NA	11	30198439	ARL14EP
11:30199020:C:T	GTEx_v6	Thyroid	ENSG00000152219	T	1.78080403903972e-07	5.38129016925201	0.0002244938	NA	NA	11	30199020	ARL14EP
11:30199688:A:C	GTEx_v6	Thyroid	ENSG00000152219	C	1.06585281309016e-07	5.48432413308806	0.0002244938	NA	NA	11	30199688	ARL14EP
11:30199907:A:C	GTEx_v6	Thyroid	ENSG00000152219	C	2.94589831022407e-07	5.27884867932357	0.0002244938	NA	NA	11	30199907	ARL14EP
11:30200473:A:G	GTEx_v6	Thyroid	ENSG00000152219	A	5.59030698620689e-09	6.05155535164506	0.0002244938	NA	NA	11	30200473	ARL14EP
11:30200751:C:T	GTEx_v6	Thyroid	ENSG00000152219	C	2.17811003796577e-07	5.3404737787275	0.0002244938	NA	NA	11	30200751	ARL14EP
11:30201790:C:T	GTEx_v6	Thyroid	ENSG00000152219	C	7.63398453624176e-07	5.08097492028395	0.0002244938	NA	NA	11	30201790	ARL14EP
11:30202285:A:G	GTEx_v6	Thyroid	ENSG00000152219	A	3.26210954231644e-08	5.71688277982111	0.0002244938	NA	NA	11	30202285	ARL14EP
11:30203825:C:T	GTEx_v6	Thyroid	ENSG00000152219	C	4.08883286011933e-07	5.21134143891828	0.0002244938	NA	NA	11	30203825	ARL14EP
11:30205371:C:G	GTEx_v6	Thyroid	ENSG00000152219	C	1.31406355464675e-07	5.44247046636246	0.0002244938	NA	NA	11	30205371	ARL14EP
11:30206532:A:G	GTEx_v6	Thyroid	ENSG00000152219	G	4.43868639779442e-09	6.0943783724104	0.0002244938	NA	NA	11	30206532	ARL14EP
11:30207239:A:G	GTEx_v6	Thyroid	ENSG00000152219	A	2.23110773878091e-08	5.79009044333097	0.0002244938	NA	NA	11	30207239	ARL14EP
11:30207843:A:G	GTEx_v6	Thyroid	ENSG00000152219	G	2.16949479234738e-07	5.34127918360462	0.0002244938	NA	NA	11	30207843	ARL14EP
11:30208486:A:C	GTEx_v6	Thyroid	ENSG00000152219	C	5.88702735094142e-09	6.0419261272583	0.0002244938	NA	NA	11	30208486	ARL14EP
11:30208516:A:G	GTEx_v6	Thyroid	ENSG00000152219	A	1.37185572598503e-10	6.71725981417588	0.0002244938	NA	NA	11	30208516	ARL14EP
11:30215261:A:T	GTEx_v6	Thyroid	ENSG00000152219	A	5.60005622532541e-07	5.14597234741716	0.0002244938	NA	NA	11	30215261	ARL14EP
11:30226356:C:T	GTEx_v6	Thyroid	ENSG00000152219	C	4.73809386625814e-07	5.18078626182353	0.0002244938	NA	NA	11	30226356	ARL14EP
11:30226528:A:G	GTEx_v6	Thyroid	ENSG00000152219	A	8.12120376865587e-08	5.5383404134392	0.0002244938	NA	NA	11	30226528	ARL14EP
11:30240178:A:C	GTEx_v6	Thyroid	ENSG00000152219	A	5.71372583180233e-11	6.8682943673728	0.0002244938	NA	NA	11	30240178	ARL14EP
11:30242287:C:T	GTEx_v6	Thyroid	ENSG00000152219	C	5.27230004965597e-12	7.26915836765541	0.0002244938	NA	NA	11	30242287	ARL14EP
11:30252352:G:T	GTEx_v6	Thyroid	ENSG00000152219	T	4.3888187104424e-11	6.91337559737288	0.0002244938	NA	NA	11	30252352	ARL14EP
11:30296055:C:T	GTEx_v6	Thyroid	ENSG00000152219	C	5.71372583180233e-11	6.8682943673728	0.0002244938	NA	NA	11	30296055	ARL14EP
11:30305675:C:T	GTEx_v6	Thyroid	ENSG00000152219	T	5.71331623324793e-11	6.86830664316723	0.0002244938	NA	NA	11	30305675	ARL14EP
11:30306439:C:T	GTEx_v6	Thyroid	ENSG00000152219	T	9.52286743006004e-11	6.78046805956428	0.0002244938	NA	NA	11	30306439	ARL14EP
11:30306650:A:T	GTEx_v6	Thyroid	ENSG00000152219	T	6.2338112318959e-11	6.85336666057542	0.0002244938	NA	NA	11	30306650	ARL14EP
11:30307989:A:G	GTEx_v6	Thyroid	ENSG00000152219	G	5.39618238229622e-12	7.26531700429693	0.0002244938	NA	NA	11	30307989	ARL14EP
11:30308159:C:T	GTEx_v6	Thyroid	ENSG00000152219	T	6.29132286567533e-11	6.85179185285645	0.0002244938	NA	NA	11	30308159	ARL14EP
11:30309827:C:T	GTEx_v6	Thyroid	ENSG00000152219	T	6.29132286567533e-11	6.85179185285645	0.0002244938	NA	NA	11	30309827	ARL14EP
11:30309869:C:T	GTEx_v6	Thyroid	ENSG00000152219	T	6.29132286567533e-11	6.85179185285645	0.0002244938	NA	NA	11	30309869	ARL14EP
11:30309905:C:T	GTEx_v6	Thyroid	ENSG00000152219	T	6.29132286567533e-11	6.85179185285645	0.0002244938	NA	NA	11	30309905	ARL14EP
11:30312187:A:G	GTEx_v6	Thyroid	ENSG00000152219	G	6.34464063364752e-11	6.85034448923091	0.0002244938	NA	NA	11	30312187	ARL14EP
11:30312239:C:T	GTEx_v6	Thyroid	ENSG00000152219	T	6.35453422587313e-11	6.8500772351776	0.0002244938	NA	NA	11	30312239	ARL14EP
11:30314858:A:C	GTEx_v6	Thyroid	ENSG00000152219	A	6.35453422587313e-11	6.8500772351776	0.0002244938	NA	NA	11	30314858	ARL14EP
11:30316822:A:G	GTEx_v6	Thyroid	ENSG00000152219	G	5.45856522792057e-12	7.26341543421208	0.0002244938	NA	NA	11	30316822	ARL14EP
11:30317733:G:T	GTEx_v6	Thyroid	ENSG00000152219	G	3.40233195581345e-12	7.34137774735222	0.0002244938	NA	NA	11	30317733	ARL14EP
11:30319259:A:G	GTEx_v6	Thyroid	ENSG00000152219	A	5.46052990261583e-12	7.26335589524613	0.0002244938	NA	NA	11	30319259	ARL14EP
11:30319433:A:G	GTEx_v6	Thyroid	ENSG00000152219	A	5.46052990261583e-12	7.26335589524613	0.0002244938	NA	NA	11	30319433	ARL14EP
11:30325865:A:G	GTEx_v6	Thyroid	ENSG00000152219	A	6.35652659831334e-11	6.85002346507668	0.0002244938	NA	NA	11	30325865	ARL14EP
11:30327006:A:G	GTEx_v6	Thyroid	ENSG00000152219	A	6.35652659831334e-11	6.85002346507668	0.0002244938	NA	NA	11	30327006	ARL14EP
11:30329175:A:G	GTEx_v6	Thyroid	ENSG00000152219	G	5.45856522792057e-12	7.26341543421208	0.0002244938	NA	NA	11	30329175	ARL14EP
11:30336002:A:G	GTEx_v6	Thyroid	ENSG00000152219	A	5.46249898832654e-12	7.26329624380196	0.0002244938	NA	NA	11	30336002	ARL14EP
11:30337523:C:T	GTEx_v6	Thyroid	ENSG00000152219	T	5.28975648406473e-11	6.88148855579261	0.0002244938	NA	NA	11	30337523	ARL14EP
11:30338842:A:G	GTEx_v6	Thyroid	ENSG00000152219	G	5.46249898832654e-12	7.26329624380196	0.0002244938	NA	NA	11	30338842	ARL14EP
11:30339461:A:G	GTEx_v6	Thyroid	ENSG00000152219	G	5.41430670377442e-12	7.26476230863619	0.0002244938	NA	NA	11	30339461	ARL14EP
11:30342150:A:G	GTEx_v6	Thyroid	ENSG00000152219	A	4.81886516732365e-12	7.28402082215839	0.0002244938	NA	NA	11	30342150	ARL14EP
11:30342495:A:G	GTEx_v6	Thyroid	ENSG00000152219	A	5.46249898832654e-12	7.26329624380196	0.0002244938	NA	NA	11	30342495	ARL14EP
11:30343757:C:T	GTEx_v6	Thyroid	ENSG00000152219	T	5.46249898832654e-12	7.26329624380196	0.0002244938	NA	NA	11	30343757	ARL14EP
11:30344591:C:T	GTEx_v6	Thyroid	ENSG00000152219	T	4.57489905203162e-12	7.29259896787242	0.0002244938	NA	NA	11	30344591	ARL14EP
11:30344725:C:T	GTEx_v6	Thyroid	ENSG00000152219	T	4.82046988018561e-12	7.28396582881788	0.0002244938	NA	NA	11	30344725	ARL14EP
11:30349487:C:CACTCTA	GTEx_v6	Thyroid	ENSG00000152219	C	2.15840577009913e-10	6.63825480650392	0.0002244938	NA	NA	11	30349487	ARL14EP
11:30354857:C:T	GTEx_v6	Thyroid	ENSG00000152219	C	5.46642435070033e-11	6.87586835783908	0.0002244938	NA	NA	11	30354857	ARL14EP
11:30354895:A:G	GTEx_v6	Thyroid	ENSG00000152219	G	5.46642435070033e-11	6.87586835783908	0.0002244938	NA	NA	11	30354895	ARL14EP
11:30354904:A:C	GTEx_v6	Thyroid	ENSG00000152219	C	4.80698555735182e-11	6.89784426335196	0.0002244938	NA	NA	11	30354904	ARL14EP
11:30355197:C:T	GTEx_v6	Thyroid	ENSG00000152219	T	4.80698555735182e-11	6.89784426335196	0.0002244938	NA	NA	11	30355197	ARL14EP
11:30355707:A:C	GTEx_v6	Thyroid	ENSG00000066382	C	1.22862575990501e-05	4.46740155606245	0.0002244938	NA	NA	11	30355707	MPPED2
11:30355707:A:C	GTEx_v6	Thyroid	ENSG00000152219	C	5.2603981816588e-06	-4.66115487259827	0.0002244938	NA	NA	11	30355707	ARL14EP
11:30355857:C:T	GTEx_v6	Thyroid	ENSG00000152219	T	5.46019103749997e-11	6.87606359117645	0.0002244938	NA	NA	11	30355857	ARL14EP
11:30355903:C:T	GTEx_v6	Thyroid	ENSG00000152219	T	5.40834563100704e-11	6.87769599234423	0.0002244938	NA	NA	11	30355903	ARL14EP
11:30356420:C:T	GTEx_v6	Thyroid	ENSG00000152219	C	5.46212975985403e-11	6.87600284503942	0.0002244938	NA	NA	11	30356420	ARL14EP
11:30359231:A:G	GTEx_v6	Thyroid	ENSG00000152219	G	5.39986350034022e-11	6.87796452555896	0.0002244938	NA	NA	11	30359231	ARL14EP
11:30359892:A:G	GTEx_v6	Thyroid	ENSG00000152219	G	5.4473658117784e-11	6.87646598056361	0.0002244938	NA	NA	11	30359892	ARL14EP
11:30360026:C:T	GTEx_v6	Thyroid	ENSG00000152219	C	5.4473658117784e-11	6.87646598056361	0.0002244938	NA	NA	11	30360026	ARL14EP
11:30360225:A:G	GTEx_v6	Thyroid	ENSG00000152219	A	4.71757327242389e-11	6.90105021577692	0.0002244938	NA	NA	11	30360225	ARL14EP
11:30360794:C:T	GTEx_v6	Thyroid	ENSG00000152219	T	5.43663083197325e-11	6.87680350644893	0.0002244938	NA	NA	11	30360794	ARL14EP
11:30363101:A:G	GTEx_v6	Thyroid	ENSG00000152219	A	4.85751109623807e-11	6.89605849097806	0.0002244938	NA	NA	11	30363101	ARL14EP
11:30363545:C:T	GTEx_v6	Thyroid	ENSG00000152219	C	4.17779641038303e-11	6.92177572446076	0.0002244938	NA	NA	11	30363545	ARL14EP
11:30364200:C:CAA	GTEx_v6	Thyroid	ENSG00000152219	C	5.59740747001182e-11	6.87181574632923	0.0002244938	NA	NA	11	30364200	ARL14EP
11:30365903:A:AAAT	GTEx_v6	Thyroid	ENSG00000152219	A	2.4512743744885e-09	6.20367556519489	0.0002244938	NA	NA	11	30365903	ARL14EP
11:30366528:A:T	GTEx_v6	Thyroid	ENSG00000152219	A	3.89173253285404e-11	6.93385593312549	0.0002244938	NA	NA	11	30366528	ARL14EP
11:30369162:G:GA	GTEx_v6	Thyroid	ENSG00000152219	GA	3.80139291679404e-11	6.93785315827465	0.0002244938	NA	NA	11	30369162	ARL14EP
11:30370218:A:G	GTEx_v6	Thyroid	ENSG00000152219	G	2.41233650517158e-11	7.01497057228057	0.0002244938	NA	NA	11	30370218	ARL14EP
11:30371313:C:T	GTEx_v6	Thyroid	ENSG00000152219	T	3.72683228650125e-11	6.94122331869145	0.0002244938	NA	NA	11	30371313	ARL14EP
11:30371615:C:T	GTEx_v6	Thyroid	ENSG00000152219	T	3.71908390539275e-11	6.94157734842756	0.0002244938	NA	NA	11	30371615	ARL14EP
11:30372818:C:T	GTEx_v6	Thyroid	ENSG00000152219	T	3.63771290082706e-11	6.94533974984356	0.0002244938	NA	NA	11	30372818	ARL14EP
11:30374608:A:G	GTEx_v6	Thyroid	ENSG00000152219	G	3.572906628489e-09	6.13447261137758	0.0002244938	NA	NA	11	30374608	ARL14EP
11:30375889:C:T	GTEx_v6	Thyroid	ENSG00000152219	T	3.54887283797087e-09	6.1357169381892	0.0002244938	NA	NA	11	30375889	ARL14EP
11:30376314:A:T	GTEx_v6	Thyroid	ENSG00000152219	A	3.40525653860073e-09	6.14332912398306	0.0002244938	NA	NA	11	30376314	ARL14EP
11:30376902:A:C	GTEx_v6	Thyroid	ENSG00000152219	C	3.52355825033507e-09	6.13703653582555	0.0002244938	NA	NA	11	30376902	ARL14EP
11:30378599:C:T	GTEx_v6	Thyroid	ENSG00000066382	C	1.71172128055702e-05	4.389901171262	0.0002244938	NA	NA	11	30378599	MPPED2
11:30381076:C:T	GTEx_v6	Thyroid	ENSG00000152219	C	3.02350045658067e-09	6.16520429768632	0.0002244938	NA	NA	11	30381076	ARL14EP
11:30382899:C:T	GTEx_v6	Thyroid	ENSG00000152219	T	3.09466212204293e-09	6.16092860943693	0.0002244938	NA	NA	11	30382899	ARL14EP
11:30395448:G:T	GTEx_v6	Thyroid	ENSG00000152219	T	1.48757218473437e-06	4.93889335922678	0.0002244938	NA	NA	11	30395448	ARL14EP
11:30395871:C:T	GTEx_v6	Thyroid	ENSG00000152219	T	5.80142676700982e-09	6.04465438300644	0.0002244938	NA	NA	11	30395871	ARL14EP
11:30311493:A:G	GTEx_v6	Whole_Blood	ENSG00000152219	G	3.58709058270137e-16	-8.63938185713249	0.00033387446	NA	NA	11	30311493	ARL14EP
11:30311964:C:G	GTEx_v6	Whole_Blood	ENSG00000152219	C	3.17474993613787e-16	-8.65684354050956	0.00033387446	NA	NA	11	30311964	ARL14EP
11:30312891:A:C	GTEx_v6	Whole_Blood	ENSG00000152219	A	2.96744618808395e-16	-8.66649105915957	0.00033387446	NA	NA	11	30312891	ARL14EP
11:30315627:C:T	GTEx_v6	Whole_Blood	ENSG00000152219	T	5.01614155000778e-17	-8.91832052284381	0.00033387446	NA	NA	11	30315627	ARL14EP
11:30315940:A:AAAAGCTAT	GTEx_v6	Whole_Blood	ENSG00000152219	A	5.01614155000778e-17	-8.91832052284381	0.00033387446	NA	NA	11	30315940	ARL14EP
11:30316692:C:G	GTEx_v6	Whole_Blood	ENSG00000152219	G	2.70996820932917e-16	-8.67944887193974	0.00033387446	NA	NA	11	30316692	ARL14EP
11:30318470:A:G	GTEx_v6	Whole_Blood	ENSG00000152219	G	5.00952811769549e-17	-8.91850594144192	0.00033387446	NA	NA	11	30318470	ARL14EP
11:30329232:A:C	GTEx_v6	Whole_Blood	ENSG00000152219	A	6.46058015206504e-17	-8.88271535760632	0.00033387446	NA	NA	11	30329232	ARL14EP
11:30329522:A:C	GTEx_v6	Whole_Blood	ENSG00000152219	C	2.8550047771306e-16	-8.67200706663069	0.00033387446	NA	NA	11	30329522	ARL14EP
11:30329751:A:T	GTEx_v6	Whole_Blood	ENSG00000152219	T	2.95170911923075e-16	-8.66725048169221	0.00033387446	NA	NA	11	30329751	ARL14EP
11:30331196:C:G	GTEx_v6	Whole_Blood	ENSG00000152219	G	2.94994036772842e-16	-8.66733608680302	0.00033387446	NA	NA	11	30331196	ARL14EP
11:30331429:A:G	GTEx_v6	Whole_Blood	ENSG00000152219	G	2.94872360058374e-16	-8.66739500616433	0.00033387446	NA	NA	11	30331429	ARL14EP
11:30332394:C:T	GTEx_v6	Whole_Blood	ENSG00000152219	T	3.30792744630507e-16	-8.65096963417174	0.00033387446	NA	NA	11	30332394	ARL14EP
11:30334223:C:T	GTEx_v6	Whole_Blood	ENSG00000152219	T	9.72090980670616e-17	-8.82506302979075	0.00033387446	NA	NA	11	30334223	ARL14EP
11:30335633:A:T	GTEx_v6	Whole_Blood	ENSG00000152219	A	4.98551264372773e-17	-8.91918130177754	0.00033387446	NA	NA	11	30335633	ARL14EP
11:30335654:A:T	GTEx_v6	Whole_Blood	ENSG00000152219	A	4.98551264372773e-17	-8.91918130177754	0.00033387446	NA	NA	11	30335654	ARL14EP
11:30335691:C:T	GTEx_v6	Whole_Blood	ENSG00000152219	C	4.9944391048505e-17	-8.91892989706851	0.00033387446	NA	NA	11	30335691	ARL14EP
11:30336425:A:T	GTEx_v6	Whole_Blood	ENSG00000152219	T	6.91755066224168e-17	-8.87308599793095	0.00033387446	NA	NA	11	30336425	ARL14EP
11:30337470:C:T	GTEx_v6	Whole_Blood	ENSG00000152219	T	4.98551264372773e-17	-8.91918130177754	0.00033387446	NA	NA	11	30337470	ARL14EP
11:30340362:C:T	GTEx_v6	Whole_Blood	ENSG00000152219	C	4.98551264372773e-17	-8.91918130177754	0.00033387446	NA	NA	11	30340362	ARL14EP
11:30344883:C:G	GTEx_v6	Whole_Blood	ENSG00000152219	C	6.5962875510315e-17	-8.87978699545604	0.00033387446	NA	NA	11	30344883	ARL14EP
11:30346097:G:T	GTEx_v6	Whole_Blood	ENSG00000152219	T	1.41702572741051e-16	-8.77169570939087	0.00033387446	NA	NA	11	30346097	ARL14EP
11:30347828:C:T	GTEx_v6	Whole_Blood	ENSG00000152219	C	8.33412737632591e-17	-8.84680747856662	0.00033387446	NA	NA	11	30347828	ARL14EP
11:30347927:A:G	GTEx_v6	Whole_Blood	ENSG00000152219	G	4.2055815137231e-17	-8.94307221729474	0.00033387446	NA	NA	11	30347927	ARL14EP
11:30348973:A:G	GTEx_v6	Whole_Blood	ENSG00000152219	A	4.28173148570056e-17	-8.94055382904047	0.00033387446	NA	NA	11	30348973	ARL14EP
11:30351223:A:G	GTEx_v6	Whole_Blood	ENSG00000152219	G	1.5681047819029e-16	-8.75731858012977	0.00033387446	NA	NA	11	30351223	ARL14EP
11:30354707:G:T	GTEx_v6	Whole_Blood	ENSG00000152219	T	8.92724617561161e-17	-8.83709892837813	0.00033387446	NA	NA	11	30354707	ARL14EP
11:30355707:A:C	GTEx_v6	Whole_Blood	ENSG00000152219	C	4.8879613404892e-13	-7.56627643742932	0.00033387446	NA	NA	11	30355707	ARL14EP
11:30363220:C:T	GTEx_v6	Whole_Blood	ENSG00000152219	C	2.97776290909734e-16	-8.66599536788896	0.00033387446	NA	NA	11	30363220	ARL14EP
11:30363682:C:T	GTEx_v6	Whole_Blood	ENSG00000152219	T	3.60514180404793e-16	-8.63866363193276	0.00033387446	NA	NA	11	30363682	ARL14EP
11:30371858:G:T	GTEx_v6	Whole_Blood	ENSG00000152219	T	4.97590093662735e-16	-8.5924840086475	0.00033387446	NA	NA	11	30371858	ARL14EP
11:30374771:C:T	GTEx_v6	Whole_Blood	ENSG00000152219	C	5.27442413662194e-16	-8.58411935311468	0.00033387446	NA	NA	11	30374771	ARL14EP
11:30375512:C:G	GTEx_v6	Whole_Blood	ENSG00000152219	C	1.02652051642101e-15	-8.48818210801734	0.00033387446	NA	NA	11	30375512	ARL14EP
11:30376608:C:T	GTEx_v6	Whole_Blood	ENSG00000152219	C	5.51534168652137e-16	-8.57770387939746	0.00033387446	NA	NA	11	30376608	ARL14EP
11:30378599:C:T	GTEx_v6	Whole_Blood	ENSG00000152219	C	2.1119892761743e-12	-7.33700444051977	0.00033387446	NA	NA	11	30378599	ARL14EP
11:30387027:A:G	GTEx_v6	Whole_Blood	ENSG00000152219	A	1.00420441991061e-14	-8.15464197182876	0.00033387446	NA	NA	11	30387027	ARL14EP
11:30390712:A:G	GTEx_v6	Whole_Blood	ENSG00000152219	A	5.22684917298532e-16	-8.5854205023494	0.00033387446	NA	NA	11	30390712	ARL14EP
11:30391361:C:T	GTEx_v6	Whole_Blood	ENSG00000152219	T	4.59332652745747e-15	-8.26993640133047	0.00033387446	NA	NA	11	30391361	ARL14EP
11:30392427:C:CTCTA	GTEx_v6	Whole_Blood	ENSG00000152219	C	1.12435427517843e-15	-8.47501761363012	0.00033387446	NA	NA	11	30392427	ARL14EP
11:30392859:G:GTCTA	GTEx_v6	Whole_Blood	ENSG00000152219	G	9.44097923800107e-13	-7.46371280742859	0.00033387446	NA	NA	11	30392859	ARL14EP
11:30392902:A:G	GTEx_v6	Whole_Blood	ENSG00000152219	A	1.436465893692e-13	-7.7547389019433	0.00033387446	NA	NA	11	30392902	ARL14EP
11:30393964:A:T	GTEx_v6	Whole_Blood	ENSG00000152219	A	6.23878777859117e-16	-8.55998576025228	0.00033387446	NA	NA	11	30393964	ARL14EP
11:30394358:G:T	GTEx_v6	Whole_Blood	ENSG00000152219	T	2.18957138758535e-14	-8.03875041981922	0.00033387446	NA	NA	11	30394358	ARL14EP
11:30394734:A:G	GTEx_v6	Whole_Blood	ENSG00000152219	A	2.18957138758535e-14	-8.03875041981922	0.00033387446	NA	NA	11	30394734	ARL14EP
11:30397010:A:C	GTEx_v6	Whole_Blood	ENSG00000152219	C	4.95293721500571e-16	8.59314790154407	0.00033387446	NA	NA	11	30397010	ARL14EP
11:30409044:A:G	GTEx_v6	Whole_Blood	ENSG00000152219	G	1.9166325300343e-13	7.71062149491132	0.00033387446	NA	NA	11	30409044	ARL14EP
11:30411628:A:G	GTEx_v6	Whole_Blood	ENSG00000152219	G	2.37760685183084e-13	7.67754538694985	0.00033387446	NA	NA	11	30411628	ARL14EP
11:30411657:C:T	GTEx_v6	Whole_Blood	ENSG00000152219	T	1.91434621452831e-13	7.71080442203206	0.00033387446	NA	NA	11	30411657	ARL14EP
11:30421459:C:T	GTEx_v6	Whole_Blood	ENSG00000152219	C	1.76819620808153e-13	7.72296937457608	0.00033387446	NA	NA	11	30421459	ARL14EP
11:30426510:C:T	GTEx_v6	Whole_Blood	ENSG00000152219	T	1.19428458036105e-13	7.78290205989592	0.00033387446	NA	NA	11	30426510	ARL14EP
11:30429759:G:T	GTEx_v6	Whole_Blood	ENSG00000152219	G	3.27651036147178e-13	7.62816188353791	0.00033387446	NA	NA	11	30429759	ARL14EP
11:30432176:C:T	GTEx_v6	Whole_Blood	ENSG00000152219	C	1.9166325300343e-13	7.71062149491132	0.00033387446	NA	NA	11	30432176	ARL14EP
11:30185850:A:G	GTEx_v7	Adipose_Subcutaneous	ENSG00000152219	A	6.99115e-05	0.200577	1.22635e-06	NA	NA	11	30185850	ARL14EP
11:30197429:A:G	GTEx_v7	Adipose_Subcutaneous	ENSG00000152219	A	3.74301e-05	0.205546	1.22635e-06	NA	NA	11	30197429	ARL14EP
11:30198439:C:T	GTEx_v7	Adipose_Subcutaneous	ENSG00000152219	C	3.04943e-05	0.210649	1.22635e-06	NA	NA	11	30198439	ARL14EP
11:30200473:A:G	GTEx_v7	Adipose_Subcutaneous	ENSG00000152219	A	3.74301e-05	0.205546	1.22635e-06	NA	NA	11	30200473	ARL14EP
11:30202285:A:G	GTEx_v7	Adipose_Subcutaneous	ENSG00000152219	A	3.40256e-05	0.206515	1.22635e-06	NA	NA	11	30202285	ARL14EP
11:30203286:T:TA	GTEx_v7	Adipose_Subcutaneous	ENSG00000152219	T	5.08399e-05	0.202365	1.22635e-06	NA	NA	11	30203286	ARL14EP
11:30206532:A:G	GTEx_v7	Adipose_Subcutaneous	ENSG00000152219	G	3.35114e-05	0.2073	1.22635e-06	NA	NA	11	30206532	ARL14EP
11:30207239:A:G	GTEx_v7	Adipose_Subcutaneous	ENSG00000152219	A	3.63727e-05	0.209472	1.22635e-06	NA	NA	11	30207239	ARL14EP
11:30208486:A:C	GTEx_v7	Adipose_Subcutaneous	ENSG00000152219	C	5.34909e-05	0.195184	1.22635e-06	NA	NA	11	30208486	ARL14EP
11:30208516:A:G	GTEx_v7	Adipose_Subcutaneous	ENSG00000152219	A	3.74301e-05	0.205546	1.22635e-06	NA	NA	11	30208516	ARL14EP
11:30240178:A:C	GTEx_v7	Adipose_Subcutaneous	ENSG00000152219	A	4.15491e-05	0.258056	1.22635e-06	NA	NA	11	30240178	ARL14EP
11:30242287:C:T	GTEx_v7	Adipose_Subcutaneous	ENSG00000152219	C	1.76452e-05	0.263696	1.22635e-06	NA	NA	11	30242287	ARL14EP
11:30252352:G:T	GTEx_v7	Adipose_Subcutaneous	ENSG00000152219	T	3.89159e-05	0.252781	1.22635e-06	NA	NA	11	30252352	ARL14EP
11:30296055:C:T	GTEx_v7	Adipose_Subcutaneous	ENSG00000152219	C	2.50891e-05	0.264833	1.22635e-06	NA	NA	11	30296055	ARL14EP
11:30305675:C:T	GTEx_v7	Adipose_Subcutaneous	ENSG00000152219	T	2.16775e-05	0.266903	1.22635e-06	NA	NA	11	30305675	ARL14EP
11:30306439:C:T	GTEx_v7	Adipose_Subcutaneous	ENSG00000152219	T	3.06196e-05	0.257682	1.22635e-06	NA	NA	11	30306439	ARL14EP
11:30306650:A:T	GTEx_v7	Adipose_Subcutaneous	ENSG00000152219	T	3.06196e-05	0.257682	1.22635e-06	NA	NA	11	30306650	ARL14EP
11:30307989:A:G	GTEx_v7	Adipose_Subcutaneous	ENSG00000152219	G	1.2734e-05	0.268005	1.22635e-06	NA	NA	11	30307989	ARL14EP
11:30308159:C:T	GTEx_v7	Adipose_Subcutaneous	ENSG00000152219	T	3.36768e-05	0.25647	1.22635e-06	NA	NA	11	30308159	ARL14EP
11:30309827:C:T	GTEx_v7	Adipose_Subcutaneous	ENSG00000152219	T	3.06196e-05	0.257682	1.22635e-06	NA	NA	11	30309827	ARL14EP
11:30309869:C:T	GTEx_v7	Adipose_Subcutaneous	ENSG00000152219	T	3.06196e-05	0.257682	1.22635e-06	NA	NA	11	30309869	ARL14EP
11:30309905:C:T	GTEx_v7	Adipose_Subcutaneous	ENSG00000152219	T	3.06196e-05	0.257682	1.22635e-06	NA	NA	11	30309905	ARL14EP
11:30312187:A:G	GTEx_v7	Adipose_Subcutaneous	ENSG00000152219	G	3.06196e-05	0.257682	1.22635e-06	NA	NA	11	30312187	ARL14EP
11:30312239:C:T	GTEx_v7	Adipose_Subcutaneous	ENSG00000152219	T	3.06196e-05	0.257682	1.22635e-06	NA	NA	11	30312239	ARL14EP
11:30314858:A:C	GTEx_v7	Adipose_Subcutaneous	ENSG00000152219	A	3.06196e-05	0.257682	1.22635e-06	NA	NA	11	30314858	ARL14EP
11:30316822:A:G	GTEx_v7	Adipose_Subcutaneous	ENSG00000152219	G	2.04014e-05	0.261047	1.22635e-06	NA	NA	11	30316822	ARL14EP
11:30317733:G:T	GTEx_v7	Adipose_Subcutaneous	ENSG00000152219	G	2.04014e-05	0.261047	1.22635e-06	NA	NA	11	30317733	ARL14EP
11:30319259:A:G	GTEx_v7	Adipose_Subcutaneous	ENSG00000152219	A	2.04014e-05	0.261047	1.22635e-06	NA	NA	11	30319259	ARL14EP
11:30319433:A:G	GTEx_v7	Adipose_Subcutaneous	ENSG00000152219	A	2.04014e-05	0.261047	1.22635e-06	NA	NA	11	30319433	ARL14EP
11:30325865:A:G	GTEx_v7	Adipose_Subcutaneous	ENSG00000152219	A	3.22662e-05	0.257105	1.22635e-06	NA	NA	11	30325865	ARL14EP
11:30327006:A:G	GTEx_v7	Adipose_Subcutaneous	ENSG00000152219	A	3.13204e-05	0.258663	1.22635e-06	NA	NA	11	30327006	ARL14EP
11:30329175:A:G	GTEx_v7	Adipose_Subcutaneous	ENSG00000152219	G	2.04014e-05	0.261047	1.22635e-06	NA	NA	11	30329175	ARL14EP
11:30336002:A:G	GTEx_v7	Adipose_Subcutaneous	ENSG00000152219	A	2.17788e-05	0.261807	1.22635e-06	NA	NA	11	30336002	ARL14EP
11:30337523:C:T	GTEx_v7	Adipose_Subcutaneous	ENSG00000152219	T	2.04014e-05	0.261047	1.22635e-06	NA	NA	11	30337523	ARL14EP
11:30338842:A:G	GTEx_v7	Adipose_Subcutaneous	ENSG00000152219	G	1.64885e-05	0.26518	1.22635e-06	NA	NA	11	30338842	ARL14EP
11:30339461:A:G	GTEx_v7	Adipose_Subcutaneous	ENSG00000152219	G	1.70857e-05	0.264	1.22635e-06	NA	NA	11	30339461	ARL14EP
11:30342150:A:G	GTEx_v7	Adipose_Subcutaneous	ENSG00000152219	A	1.37932e-05	0.271528	1.22635e-06	NA	NA	11	30342150	ARL14EP
11:30342495:A:G	GTEx_v7	Adipose_Subcutaneous	ENSG00000152219	A	2.04014e-05	0.261047	1.22635e-06	NA	NA	11	30342495	ARL14EP
11:30343757:C:T	GTEx_v7	Adipose_Subcutaneous	ENSG00000152219	T	2.04014e-05	0.261047	1.22635e-06	NA	NA	11	30343757	ARL14EP
11:30344591:C:T	GTEx_v7	Adipose_Subcutaneous	ENSG00000152219	T	2.04014e-05	0.261047	1.22635e-06	NA	NA	11	30344591	ARL14EP
11:30344725:C:T	GTEx_v7	Adipose_Subcutaneous	ENSG00000152219	T	1.44629e-05	0.269958	1.22635e-06	NA	NA	11	30344725	ARL14EP
11:30349487:C:CACTCTA	GTEx_v7	Adipose_Subcutaneous	ENSG00000152219	C	1.05042e-05	0.269709	1.22635e-06	NA	NA	11	30349487	ARL14EP
11:30354857:C:T	GTEx_v7	Adipose_Subcutaneous	ENSG00000152219	C	1.59004e-05	0.266489	1.22635e-06	NA	NA	11	30354857	ARL14EP
11:30354895:A:G	GTEx_v7	Adipose_Subcutaneous	ENSG00000152219	G	2.04194e-05	0.26435	1.22635e-06	NA	NA	11	30354895	ARL14EP
11:30354904:A:C	GTEx_v7	Adipose_Subcutaneous	ENSG00000152219	C	1.09585e-05	0.276098	1.22635e-06	NA	NA	11	30354904	ARL14EP
11:30355197:C:T	GTEx_v7	Adipose_Subcutaneous	ENSG00000152219	T	9.78199e-06	0.278412	1.22635e-06	NA	NA	11	30355197	ARL14EP
11:30355857:C:T	GTEx_v7	Adipose_Subcutaneous	ENSG00000152219	T	8.62579e-06	0.278125	1.22635e-06	NA	NA	11	30355857	ARL14EP
11:30355903:C:T	GTEx_v7	Adipose_Subcutaneous	ENSG00000152219	T	1.59004e-05	0.266489	1.22635e-06	NA	NA	11	30355903	ARL14EP
11:30356420:C:T	GTEx_v7	Adipose_Subcutaneous	ENSG00000152219	C	1.59004e-05	0.266489	1.22635e-06	NA	NA	11	30356420	ARL14EP
11:30359231:A:G	GTEx_v7	Adipose_Subcutaneous	ENSG00000152219	G	1.65672e-05	0.266249	1.22635e-06	NA	NA	11	30359231	ARL14EP
11:30359892:A:G	GTEx_v7	Adipose_Subcutaneous	ENSG00000152219	G	1.50071e-05	0.268003	1.22635e-06	NA	NA	11	30359892	ARL14EP
11:30360026:C:T	GTEx_v7	Adipose_Subcutaneous	ENSG00000152219	C	2.65956e-05	0.261484	1.22635e-06	NA	NA	11	30360026	ARL14EP
11:30360225:A:G	GTEx_v7	Adipose_Subcutaneous	ENSG00000152219	A	1.20701e-05	0.275128	1.22635e-06	NA	NA	11	30360225	ARL14EP
11:30360794:C:T	GTEx_v7	Adipose_Subcutaneous	ENSG00000152219	T	1.59004e-05	0.266489	1.22635e-06	NA	NA	11	30360794	ARL14EP
11:30363545:C:T	GTEx_v7	Adipose_Subcutaneous	ENSG00000152219	C	1.69143e-05	0.266404	1.22635e-06	NA	NA	11	30363545	ARL14EP
11:30364183:T:TCTGGCCTTAG	GTEx_v7	Adipose_Subcutaneous	ENSG00000152219	T	1.59004e-05	0.266489	1.22635e-06	NA	NA	11	30364183	ARL14EP
11:30364200:C:CAA	GTEx_v7	Adipose_Subcutaneous	ENSG00000152219	C	1.78252e-05	0.265006	1.22635e-06	NA	NA	11	30364200	ARL14EP
11:30365903:A:AAAT	GTEx_v7	Adipose_Subcutaneous	ENSG00000152219	A	4.12862e-05	0.238904	1.22635e-06	NA	NA	11	30365903	ARL14EP
11:30366528:A:T	GTEx_v7	Adipose_Subcutaneous	ENSG00000152219	A	1.59004e-05	0.266489	1.22635e-06	NA	NA	11	30366528	ARL14EP
11:30369162:G:GA	GTEx_v7	Adipose_Subcutaneous	ENSG00000152219	GA	3.83648e-05	0.264721	1.22635e-06	NA	NA	11	30369162	ARL14EP
11:30370218:A:G	GTEx_v7	Adipose_Subcutaneous	ENSG00000152219	G	2.56877e-05	0.263676	1.22635e-06	NA	NA	11	30370218	ARL14EP
11:30371313:C:T	GTEx_v7	Adipose_Subcutaneous	ENSG00000152219	T	1.59004e-05	0.266489	1.22635e-06	NA	NA	11	30371313	ARL14EP
11:30371615:C:T	GTEx_v7	Adipose_Subcutaneous	ENSG00000152219	T	1.59004e-05	0.266489	1.22635e-06	NA	NA	11	30371615	ARL14EP
11:30372818:C:T	GTEx_v7	Adipose_Subcutaneous	ENSG00000152219	T	1.59004e-05	0.266489	1.22635e-06	NA	NA	11	30372818	ARL14EP
11:30374608:A:G	GTEx_v7	Adipose_Subcutaneous	ENSG00000152219	G	2.77312e-06	0.273929	1.22635e-06	NA	NA	11	30374608	ARL14EP
11:30375889:C:T	GTEx_v7	Adipose_Subcutaneous	ENSG00000152219	T	2.77312e-06	0.273929	1.22635e-06	NA	NA	11	30375889	ARL14EP
11:30376314:A:T	GTEx_v7	Adipose_Subcutaneous	ENSG00000152219	A	2.77312e-06	0.273929	1.22635e-06	NA	NA	11	30376314	ARL14EP
11:30376902:A:C	GTEx_v7	Adipose_Subcutaneous	ENSG00000152219	C	2.77312e-06	0.273929	1.22635e-06	NA	NA	11	30376902	ARL14EP
11:30381076:C:T	GTEx_v7	Adipose_Subcutaneous	ENSG00000152219	C	6.3044e-07	0.287544	1.22635e-06	NA	NA	11	30381076	ARL14EP
11:30382899:C:T	GTEx_v7	Adipose_Subcutaneous	ENSG00000152219	T	5.29227e-07	0.29339	1.22635e-06	NA	NA	11	30382899	ARL14EP
11:30395871:C:T	GTEx_v7	Adipose_Subcutaneous	ENSG00000152219	T	3.18858e-07	0.302842	1.22635e-06	NA	NA	11	30395871	ARL14EP
11:30161444:C:CT	GTEx_v7	Artery_Aorta	ENSG00000152219	CT	1.52198e-07	0.254167	1.07477e-05	NA	NA	11	30161444	ARL14EP
11:30162984:A:G	GTEx_v7	Artery_Aorta	ENSG00000152219	A	1.28414e-05	0.195371	1.07477e-05	NA	NA	11	30162984	ARL14EP
11:30163013:C:T	GTEx_v7	Artery_Aorta	ENSG00000152219	C	1.28414e-05	0.195371	1.07477e-05	NA	NA	11	30163013	ARL14EP
11:30163183:A:T	GTEx_v7	Artery_Aorta	ENSG00000152219	T	1.28414e-05	0.195371	1.07477e-05	NA	NA	11	30163183	ARL14EP
11:30163968:A:G	GTEx_v7	Artery_Aorta	ENSG00000152219	A	1.28414e-05	0.195371	1.07477e-05	NA	NA	11	30163968	ARL14EP
11:30164732:A:G	GTEx_v7	Artery_Aorta	ENSG00000152219	G	1.28414e-05	0.195371	1.07477e-05	NA	NA	11	30164732	ARL14EP
11:30165272:C:T	GTEx_v7	Artery_Aorta	ENSG00000152219	T	1.76573e-05	0.192253	1.07477e-05	NA	NA	11	30165272	ARL14EP
11:30165706:C:T	GTEx_v7	Artery_Aorta	ENSG00000152219	C	4.73115e-06	0.207031	1.07477e-05	NA	NA	11	30165706	ARL14EP
11:30165710:A:G	GTEx_v7	Artery_Aorta	ENSG00000152219	G	1.46698e-05	0.191382	1.07477e-05	NA	NA	11	30165710	ARL14EP
11:30165896:C:T	GTEx_v7	Artery_Aorta	ENSG00000152219	C	2.6432e-06	0.207662	1.07477e-05	NA	NA	11	30165896	ARL14EP
11:30166109:C:T	GTEx_v7	Artery_Aorta	ENSG00000152219	C	1.64527e-05	0.196761	1.07477e-05	NA	NA	11	30166109	ARL14EP
11:30166240:C:T	GTEx_v7	Artery_Aorta	ENSG00000152219	T	1.26085e-05	0.195839	1.07477e-05	NA	NA	11	30166240	ARL14EP
11:30166391:A:G	GTEx_v7	Artery_Aorta	ENSG00000152219	G	3.75283e-05	0.193322	1.07477e-05	NA	NA	11	30166391	ARL14EP
11:30167113:G:T	GTEx_v7	Artery_Aorta	ENSG00000152219	G	1.28414e-05	0.195371	1.07477e-05	NA	NA	11	30167113	ARL14EP
11:30167121:A:G	GTEx_v7	Artery_Aorta	ENSG00000152219	A	1.28414e-05	0.195371	1.07477e-05	NA	NA	11	30167121	ARL14EP
11:30167587:G:T	GTEx_v7	Artery_Aorta	ENSG00000152219	T	7.85847e-06	0.201379	1.07477e-05	NA	NA	11	30167587	ARL14EP
11:30167835:C:T	GTEx_v7	Artery_Aorta	ENSG00000152219	T	1.46424e-05	0.194197	1.07477e-05	NA	NA	11	30167835	ARL14EP
11:30168320:A:T	GTEx_v7	Artery_Aorta	ENSG00000152219	T	1.40255e-05	0.194623	1.07477e-05	NA	NA	11	30168320	ARL14EP
11:30168564:A:C	GTEx_v7	Artery_Aorta	ENSG00000152219	C	1.42673e-05	0.194438	1.07477e-05	NA	NA	11	30168564	ARL14EP
11:30168745:A:C	GTEx_v7	Artery_Aorta	ENSG00000152219	A	3.8888e-05	0.186523	1.07477e-05	NA	NA	11	30168745	ARL14EP
11:30168871:C:T	GTEx_v7	Artery_Aorta	ENSG00000152219	T	1.28414e-05	0.195371	1.07477e-05	NA	NA	11	30168871	ARL14EP
11:30169198:C:T	GTEx_v7	Artery_Aorta	ENSG00000152219	T	1.38561e-05	0.194639	1.07477e-05	NA	NA	11	30169198	ARL14EP
11:30169574:C:T	GTEx_v7	Artery_Aorta	ENSG00000152219	C	1.17723e-05	0.19626	1.07477e-05	NA	NA	11	30169574	ARL14EP
11:30169761:A:C	GTEx_v7	Artery_Aorta	ENSG00000152219	A	3.8888e-05	0.186523	1.07477e-05	NA	NA	11	30169761	ARL14EP
11:30169856:A:G	GTEx_v7	Artery_Aorta	ENSG00000152219	A	1.91951e-05	0.189053	1.07477e-05	NA	NA	11	30169856	ARL14EP
11:30169998:C:T	GTEx_v7	Artery_Aorta	ENSG00000152219	C	1.06434e-05	0.197511	1.07477e-05	NA	NA	11	30169998	ARL14EP
11:30170152:C:T	GTEx_v7	Artery_Aorta	ENSG00000152219	T	2.05445e-05	0.188358	1.07477e-05	NA	NA	11	30170152	ARL14EP
11:30170254:C:T	GTEx_v7	Artery_Aorta	ENSG00000152219	T	1.28414e-05	0.195371	1.07477e-05	NA	NA	11	30170254	ARL14EP
11:30170373:C:T	GTEx_v7	Artery_Aorta	ENSG00000152219	C	1.28414e-05	0.195371	1.07477e-05	NA	NA	11	30170373	ARL14EP
11:30170837:A:G	GTEx_v7	Artery_Aorta	ENSG00000152219	G	1.79542e-05	0.192273	1.07477e-05	NA	NA	11	30170837	ARL14EP
11:30171174:C:G	GTEx_v7	Artery_Aorta	ENSG00000152219	G	8.93967e-06	0.199041	1.07477e-05	NA	NA	11	30171174	ARL14EP
11:30171594:G:T	GTEx_v7	Artery_Aorta	ENSG00000152219	T	6.90024e-06	0.20537	1.07477e-05	NA	NA	11	30171594	ARL14EP
11:30171615:A:T	GTEx_v7	Artery_Aorta	ENSG00000152219	T	1.62292e-05	0.193223	1.07477e-05	NA	NA	11	30171615	ARL14EP
11:30172345:C:CTTAT	GTEx_v7	Artery_Aorta	ENSG00000152219	CTTAT	4.4216e-06	0.223354	1.07477e-05	NA	NA	11	30172345	ARL14EP
11:30172579:A:G	GTEx_v7	Artery_Aorta	ENSG00000152219	A	2.25752e-06	0.215174	1.07477e-05	NA	NA	11	30172579	ARL14EP
11:30172916:A:C	GTEx_v7	Artery_Aorta	ENSG00000152219	C	1.28414e-05	0.195371	1.07477e-05	NA	NA	11	30172916	ARL14EP
11:30173187:C:T	GTEx_v7	Artery_Aorta	ENSG00000152219	C	1.28414e-05	0.195371	1.07477e-05	NA	NA	11	30173187	ARL14EP
11:30173317:C:T	GTEx_v7	Artery_Aorta	ENSG00000152219	T	1.28414e-05	0.195371	1.07477e-05	NA	NA	11	30173317	ARL14EP
11:30173963:C:T	GTEx_v7	Artery_Aorta	ENSG00000152219	C	1.28414e-05	0.195371	1.07477e-05	NA	NA	11	30173963	ARL14EP
11:30173987:G:T	GTEx_v7	Artery_Aorta	ENSG00000152219	T	1.28414e-05	0.195371	1.07477e-05	NA	NA	11	30173987	ARL14EP
11:30174019:G:T	GTEx_v7	Artery_Aorta	ENSG00000152219	T	1.28414e-05	0.195371	1.07477e-05	NA	NA	11	30174019	ARL14EP
11:30174370:C:T	GTEx_v7	Artery_Aorta	ENSG00000152219	T	1.28414e-05	0.195371	1.07477e-05	NA	NA	11	30174370	ARL14EP
11:30174438:C:T	GTEx_v7	Artery_Aorta	ENSG00000152219	T	1.28414e-05	0.195371	1.07477e-05	NA	NA	11	30174438	ARL14EP
11:30174641:T:TA	GTEx_v7	Artery_Aorta	ENSG00000152219	TA	2.55813e-06	0.228209	1.07477e-05	NA	NA	11	30174641	ARL14EP
11:30174667:C:T	GTEx_v7	Artery_Aorta	ENSG00000152219	C	4.58657e-06	0.206237	1.07477e-05	NA	NA	11	30174667	ARL14EP
11:30174965:A:C	GTEx_v7	Artery_Aorta	ENSG00000152219	A	1.78853e-05	0.18902	1.07477e-05	NA	NA	11	30174965	ARL14EP
11:30175706:C:T	GTEx_v7	Artery_Aorta	ENSG00000152219	T	5.65339e-06	0.204219	1.07477e-05	NA	NA	11	30175706	ARL14EP
11:30175950:C:G	GTEx_v7	Artery_Aorta	ENSG00000152219	C	1.28414e-05	0.195371	1.07477e-05	NA	NA	11	30175950	ARL14EP
11:30176085:A:T	GTEx_v7	Artery_Aorta	ENSG00000152219	A	1.28414e-05	0.195371	1.07477e-05	NA	NA	11	30176085	ARL14EP
11:30176106:A:G	GTEx_v7	Artery_Aorta	ENSG00000152219	A	1.28414e-05	0.195371	1.07477e-05	NA	NA	11	30176106	ARL14EP
11:30176241:G:T	GTEx_v7	Artery_Aorta	ENSG00000152219	G	1.28414e-05	0.195371	1.07477e-05	NA	NA	11	30176241	ARL14EP
11:30176743:C:T	GTEx_v7	Artery_Aorta	ENSG00000152219	C	1.28414e-05	0.195371	1.07477e-05	NA	NA	11	30176743	ARL14EP
11:30176794:A:T	GTEx_v7	Artery_Aorta	ENSG00000152219	T	1.28414e-05	0.195371	1.07477e-05	NA	NA	11	30176794	ARL14EP
11:30176879:C:T	GTEx_v7	Artery_Aorta	ENSG00000152219	C	2.08804e-06	0.213847	1.07477e-05	NA	NA	11	30176879	ARL14EP
11:30177010:A:G	GTEx_v7	Artery_Aorta	ENSG00000152219	A	4.73115e-06	0.207031	1.07477e-05	NA	NA	11	30177010	ARL14EP
11:30177120:C:T	GTEx_v7	Artery_Aorta	ENSG00000152219	C	1.28414e-05	0.195371	1.07477e-05	NA	NA	11	30177120	ARL14EP
11:30177267:A:G	GTEx_v7	Artery_Aorta	ENSG00000152219	A	1.06434e-05	0.197511	1.07477e-05	NA	NA	11	30177267	ARL14EP
11:30177817:C:T	GTEx_v7	Artery_Aorta	ENSG00000152219	T	1.28414e-05	0.195371	1.07477e-05	NA	NA	11	30177817	ARL14EP
11:30177821:C:T	GTEx_v7	Artery_Aorta	ENSG00000152219	C	1.28414e-05	0.195371	1.07477e-05	NA	NA	11	30177821	ARL14EP
11:30178465:C:T	GTEx_v7	Artery_Aorta	ENSG00000152219	C	1.28414e-05	0.195371	1.07477e-05	NA	NA	11	30178465	ARL14EP
11:30179203:C:T	GTEx_v7	Artery_Aorta	ENSG00000152219	T	1.28414e-05	0.195371	1.07477e-05	NA	NA	11	30179203	ARL14EP
11:30179758:C:T	GTEx_v7	Artery_Aorta	ENSG00000152219	T	1.28414e-05	0.195371	1.07477e-05	NA	NA	11	30179758	ARL14EP
11:30179949:A:G	GTEx_v7	Artery_Aorta	ENSG00000152219	G	1.28414e-05	0.195371	1.07477e-05	NA	NA	11	30179949	ARL14EP
11:30180390:A:G	GTEx_v7	Artery_Aorta	ENSG00000152219	G	2.67537e-05	0.190626	1.07477e-05	NA	NA	11	30180390	ARL14EP
11:30180424:C:CA	GTEx_v7	Artery_Aorta	ENSG00000152219	CA	2.57341e-05	0.190816	1.07477e-05	NA	NA	11	30180424	ARL14EP
11:30180671:C:G	GTEx_v7	Artery_Aorta	ENSG00000152219	G	9.87733e-06	0.196877	1.07477e-05	NA	NA	11	30180671	ARL14EP
11:30180685:C:T	GTEx_v7	Artery_Aorta	ENSG00000152219	C	9.9293e-06	0.196715	1.07477e-05	NA	NA	11	30180685	ARL14EP
11:30181153:C:T	GTEx_v7	Artery_Aorta	ENSG00000152219	T	5.29651e-06	0.203153	1.07477e-05	NA	NA	11	30181153	ARL14EP
11:30181316:A:G	GTEx_v7	Artery_Aorta	ENSG00000152219	A	6.10299e-06	0.201661	1.07477e-05	NA	NA	11	30181316	ARL14EP
11:30181651:G:T	GTEx_v7	Artery_Aorta	ENSG00000152219	G	6.10299e-06	0.201661	1.07477e-05	NA	NA	11	30181651	ARL14EP
11:30181671:A:T	GTEx_v7	Artery_Aorta	ENSG00000152219	T	6.10299e-06	0.201661	1.07477e-05	NA	NA	11	30181671	ARL14EP
11:30181778:A:G	GTEx_v7	Artery_Aorta	ENSG00000152219	G	6.10299e-06	0.201661	1.07477e-05	NA	NA	11	30181778	ARL14EP
11:30182068:C:T	GTEx_v7	Artery_Aorta	ENSG00000152219	C	6.10299e-06	0.201661	1.07477e-05	NA	NA	11	30182068	ARL14EP
11:30182270:A:T	GTEx_v7	Artery_Aorta	ENSG00000152219	T	6.10299e-06	0.201661	1.07477e-05	NA	NA	11	30182270	ARL14EP
11:30182303:C:G	GTEx_v7	Artery_Aorta	ENSG00000152219	C	6.10299e-06	0.201661	1.07477e-05	NA	NA	11	30182303	ARL14EP
11:30182858:A:C	GTEx_v7	Artery_Aorta	ENSG00000152219	A	1.92057e-05	0.192901	1.07477e-05	NA	NA	11	30182858	ARL14EP
11:30183344:C:T	GTEx_v7	Artery_Aorta	ENSG00000152219	C	5.48845e-06	0.202896	1.07477e-05	NA	NA	11	30183344	ARL14EP
11:30183742:A:T	GTEx_v7	Artery_Aorta	ENSG00000152219	A	9.40948e-06	0.199587	1.07477e-05	NA	NA	11	30183742	ARL14EP
11:30183831:A:G	GTEx_v7	Artery_Aorta	ENSG00000152219	G	6.60372e-06	0.20108	1.07477e-05	NA	NA	11	30183831	ARL14EP
11:30184483:C:T	GTEx_v7	Artery_Aorta	ENSG00000152219	T	7.75231e-06	0.200786	1.07477e-05	NA	NA	11	30184483	ARL14EP
11:30184538:C:T	GTEx_v7	Artery_Aorta	ENSG00000152219	C	6.10299e-06	0.201661	1.07477e-05	NA	NA	11	30184538	ARL14EP
11:30184860:C:G	GTEx_v7	Artery_Aorta	ENSG00000152219	G	6.10299e-06	0.201661	1.07477e-05	NA	NA	11	30184860	ARL14EP
11:30185395:G:T	GTEx_v7	Artery_Aorta	ENSG00000152219	T	2.94266e-06	0.20521	1.07477e-05	NA	NA	11	30185395	ARL14EP
11:30185477:C:T	GTEx_v7	Artery_Aorta	ENSG00000152219	C	4.17594e-06	0.202599	1.07477e-05	NA	NA	11	30185477	ARL14EP
11:30185486:A:G	GTEx_v7	Artery_Aorta	ENSG00000152219	G	6.10299e-06	0.201661	1.07477e-05	NA	NA	11	30185486	ARL14EP
11:30185696:C:T	GTEx_v7	Artery_Aorta	ENSG00000152219	T	4.81853e-06	0.201427	1.07477e-05	NA	NA	11	30185696	ARL14EP
11:30185849:C:T	GTEx_v7	Artery_Aorta	ENSG00000152219	C	4.17594e-06	0.202599	1.07477e-05	NA	NA	11	30185849	ARL14EP
11:30185850:A:G	GTEx_v7	Artery_Aorta	ENSG00000152219	A	9.59748e-07	0.219531	1.07477e-05	NA	NA	11	30185850	ARL14EP
11:30186511:C:T	GTEx_v7	Artery_Aorta	ENSG00000152219	T	5.36127e-06	0.200597	1.07477e-05	NA	NA	11	30186511	ARL14EP
11:30186858:A:G	GTEx_v7	Artery_Aorta	ENSG00000152219	G	1.5356e-05	0.193726	1.07477e-05	NA	NA	11	30186858	ARL14EP
11:30187044:C:T	GTEx_v7	Artery_Aorta	ENSG00000152219	T	4.17594e-06	0.202599	1.07477e-05	NA	NA	11	30187044	ARL14EP
11:30187216:C:T	GTEx_v7	Artery_Aorta	ENSG00000152219	C	5.43382e-06	0.197478	1.07477e-05	NA	NA	11	30187216	ARL14EP
11:30187828:A:G	GTEx_v7	Artery_Aorta	ENSG00000152219	A	4.17594e-06	0.202599	1.07477e-05	NA	NA	11	30187828	ARL14EP
11:30187905:G:T	GTEx_v7	Artery_Aorta	ENSG00000152219	T	3.57865e-06	0.203986	1.07477e-05	NA	NA	11	30187905	ARL14EP
11:30187958:A:C	GTEx_v7	Artery_Aorta	ENSG00000152219	A	3.57865e-06	0.203986	1.07477e-05	NA	NA	11	30187958	ARL14EP
11:30188285:C:G	GTEx_v7	Artery_Aorta	ENSG00000152219	C	4.17594e-06	0.202599	1.07477e-05	NA	NA	11	30188285	ARL14EP
11:30188505:C:T	GTEx_v7	Artery_Aorta	ENSG00000152219	C	3.576e-06	0.204153	1.07477e-05	NA	NA	11	30188505	ARL14EP
11:30189761:A:G	GTEx_v7	Artery_Aorta	ENSG00000152219	G	4.49528e-06	0.202041	1.07477e-05	NA	NA	11	30189761	ARL14EP
11:30190076:A:G	GTEx_v7	Artery_Aorta	ENSG00000152219	G	4.17594e-06	0.202599	1.07477e-05	NA	NA	11	30190076	ARL14EP
11:30190139:A:G	GTEx_v7	Artery_Aorta	ENSG00000152219	A	4.31348e-06	0.202413	1.07477e-05	NA	NA	11	30190139	ARL14EP
11:30190813:G:T	GTEx_v7	Artery_Aorta	ENSG00000152219	G	4.17594e-06	0.202599	1.07477e-05	NA	NA	11	30190813	ARL14EP
11:30191237:G:T	GTEx_v7	Artery_Aorta	ENSG00000152219	T	4.17594e-06	0.202599	1.07477e-05	NA	NA	11	30191237	ARL14EP
11:30192151:C:T	GTEx_v7	Artery_Aorta	ENSG00000152219	C	4.17594e-06	0.202599	1.07477e-05	NA	NA	11	30192151	ARL14EP
11:30192333:C:T	GTEx_v7	Artery_Aorta	ENSG00000152219	T	4.17594e-06	0.202599	1.07477e-05	NA	NA	11	30192333	ARL14EP
11:30192962:C:T	GTEx_v7	Artery_Aorta	ENSG00000152219	C	5.9984e-06	0.199721	1.07477e-05	NA	NA	11	30192962	ARL14EP
11:30193060:A:G	GTEx_v7	Artery_Aorta	ENSG00000152219	A	8.27971e-06	0.195474	1.07477e-05	NA	NA	11	30193060	ARL14EP
11:30195542:G:T	GTEx_v7	Artery_Aorta	ENSG00000152219	G	3.5588e-06	0.204271	1.07477e-05	NA	NA	11	30195542	ARL14EP
11:30197429:A:G	GTEx_v7	Artery_Aorta	ENSG00000152219	A	8.27949e-07	0.219574	1.07477e-05	NA	NA	11	30197429	ARL14EP
11:30198439:C:T	GTEx_v7	Artery_Aorta	ENSG00000152219	C	4.27513e-07	0.226615	1.07477e-05	NA	NA	11	30198439	ARL14EP
11:30199020:C:T	GTEx_v7	Artery_Aorta	ENSG00000152219	T	4.5073e-06	0.202059	1.07477e-05	NA	NA	11	30199020	ARL14EP
11:30199688:A:C	GTEx_v7	Artery_Aorta	ENSG00000152219	C	2.81032e-06	0.205636	1.07477e-05	NA	NA	11	30199688	ARL14EP
11:30199907:A:C	GTEx_v7	Artery_Aorta	ENSG00000152219	C	2.81032e-06	0.205636	1.07477e-05	NA	NA	11	30199907	ARL14EP
11:30200473:A:G	GTEx_v7	Artery_Aorta	ENSG00000152219	A	8.27949e-07	0.219574	1.07477e-05	NA	NA	11	30200473	ARL14EP
11:30200751:C:T	GTEx_v7	Artery_Aorta	ENSG00000152219	C	3.69246e-06	0.20285	1.07477e-05	NA	NA	11	30200751	ARL14EP
11:30202285:A:G	GTEx_v7	Artery_Aorta	ENSG00000152219	A	8.48648e-07	0.219623	1.07477e-05	NA	NA	11	30202285	ARL14EP
11:30203286:T:TA	GTEx_v7	Artery_Aorta	ENSG00000152219	T	7.68527e-07	0.22057	1.07477e-05	NA	NA	11	30203286	ARL14EP
11:30203825:C:T	GTEx_v7	Artery_Aorta	ENSG00000152219	C	2.81032e-06	0.205636	1.07477e-05	NA	NA	11	30203825	ARL14EP
11:30205371:C:G	GTEx_v7	Artery_Aorta	ENSG00000152219	C	8.49144e-06	0.197924	1.07477e-05	NA	NA	11	30205371	ARL14EP
11:30206532:A:G	GTEx_v7	Artery_Aorta	ENSG00000152219	G	7.13473e-07	0.221634	1.07477e-05	NA	NA	11	30206532	ARL14EP
11:30207239:A:G	GTEx_v7	Artery_Aorta	ENSG00000152219	A	8.89395e-07	0.219819	1.07477e-05	NA	NA	11	30207239	ARL14EP
11:30207843:A:G	GTEx_v7	Artery_Aorta	ENSG00000152219	G	8.84011e-07	0.214359	1.07477e-05	NA	NA	11	30207843	ARL14EP
11:30208486:A:C	GTEx_v7	Artery_Aorta	ENSG00000152219	C	1.27454e-06	0.211824	1.07477e-05	NA	NA	11	30208486	ARL14EP
11:30208516:A:G	GTEx_v7	Artery_Aorta	ENSG00000152219	A	8.27949e-07	0.219574	1.07477e-05	NA	NA	11	30208516	ARL14EP
11:30215261:A:T	GTEx_v7	Artery_Aorta	ENSG00000152219	A	1.2472e-06	0.294069	1.07477e-05	NA	NA	11	30215261	ARL14EP
11:30226356:C:T	GTEx_v7	Artery_Aorta	ENSG00000152219	C	6.35335e-07	0.295314	1.07477e-05	NA	NA	11	30226356	ARL14EP
11:30226528:A:G	GTEx_v7	Artery_Aorta	ENSG00000152219	A	5.95007e-07	0.291449	1.07477e-05	NA	NA	11	30226528	ARL14EP
11:30240178:A:C	GTEx_v7	Artery_Aorta	ENSG00000152219	A	4.68133e-08	0.301082	1.07477e-05	NA	NA	11	30240178	ARL14EP
11:30242287:C:T	GTEx_v7	Artery_Aorta	ENSG00000152219	C	8.30254e-09	0.314003	1.07477e-05	NA	NA	11	30242287	ARL14EP
11:30252352:G:T	GTEx_v7	Artery_Aorta	ENSG00000152219	T	4.49243e-08	0.294533	1.07477e-05	NA	NA	11	30252352	ARL14EP
11:30261968:A:G	GTEx_v7	Artery_Aorta	ENSG00000152219	G	1.69596e-05	0.354319	1.07477e-05	NA	NA	11	30261968	ARL14EP
11:30296055:C:T	GTEx_v7	Artery_Aorta	ENSG00000152219	C	6.36435e-08	0.298964	1.07477e-05	NA	NA	11	30296055	ARL14EP
11:30305675:C:T	GTEx_v7	Artery_Aorta	ENSG00000152219	T	4.68133e-08	0.301082	1.07477e-05	NA	NA	11	30305675	ARL14EP
11:30306439:C:T	GTEx_v7	Artery_Aorta	ENSG00000152219	T	4.68133e-08	0.301082	1.07477e-05	NA	NA	11	30306439	ARL14EP
11:30306650:A:T	GTEx_v7	Artery_Aorta	ENSG00000152219	T	4.68133e-08	0.301082	1.07477e-05	NA	NA	11	30306650	ARL14EP
11:30307989:A:G	GTEx_v7	Artery_Aorta	ENSG00000152219	G	7.64357e-09	0.31365	1.07477e-05	NA	NA	11	30307989	ARL14EP
11:30308159:C:T	GTEx_v7	Artery_Aorta	ENSG00000152219	T	4.68133e-08	0.301082	1.07477e-05	NA	NA	11	30308159	ARL14EP
11:30309827:C:T	GTEx_v7	Artery_Aorta	ENSG00000152219	T	4.68133e-08	0.301082	1.07477e-05	NA	NA	11	30309827	ARL14EP
11:30309869:C:T	GTEx_v7	Artery_Aorta	ENSG00000152219	T	4.68133e-08	0.301082	1.07477e-05	NA	NA	11	30309869	ARL14EP
11:30309905:C:T	GTEx_v7	Artery_Aorta	ENSG00000152219	T	4.68133e-08	0.301082	1.07477e-05	NA	NA	11	30309905	ARL14EP
11:30312187:A:G	GTEx_v7	Artery_Aorta	ENSG00000152219	G	4.68133e-08	0.301082	1.07477e-05	NA	NA	11	30312187	ARL14EP
11:30312239:C:T	GTEx_v7	Artery_Aorta	ENSG00000152219	T	4.68133e-08	0.301082	1.07477e-05	NA	NA	11	30312239	ARL14EP
11:30314858:A:C	GTEx_v7	Artery_Aorta	ENSG00000152219	A	4.57795e-08	0.300971	1.07477e-05	NA	NA	11	30314858	ARL14EP
11:30316822:A:G	GTEx_v7	Artery_Aorta	ENSG00000152219	G	7.64357e-09	0.31365	1.07477e-05	NA	NA	11	30316822	ARL14EP
11:30317733:G:T	GTEx_v7	Artery_Aorta	ENSG00000152219	G	7.64357e-09	0.31365	1.07477e-05	NA	NA	11	30317733	ARL14EP
11:30319259:A:G	GTEx_v7	Artery_Aorta	ENSG00000152219	A	7.64357e-09	0.31365	1.07477e-05	NA	NA	11	30319259	ARL14EP
11:30319433:A:G	GTEx_v7	Artery_Aorta	ENSG00000152219	A	7.64357e-09	0.31365	1.07477e-05	NA	NA	11	30319433	ARL14EP
11:30325865:A:G	GTEx_v7	Artery_Aorta	ENSG00000152219	A	4.68133e-08	0.301082	1.07477e-05	NA	NA	11	30325865	ARL14EP
11:30327006:A:G	GTEx_v7	Artery_Aorta	ENSG00000152219	A	7.32661e-08	0.29726	1.07477e-05	NA	NA	11	30327006	ARL14EP
11:30329175:A:G	GTEx_v7	Artery_Aorta	ENSG00000152219	G	7.64357e-09	0.31365	1.07477e-05	NA	NA	11	30329175	ARL14EP
11:30336002:A:G	GTEx_v7	Artery_Aorta	ENSG00000152219	A	1.01558e-08	0.311336	1.07477e-05	NA	NA	11	30336002	ARL14EP
11:30337523:C:T	GTEx_v7	Artery_Aorta	ENSG00000152219	T	7.64357e-09	0.31365	1.07477e-05	NA	NA	11	30337523	ARL14EP
11:30338842:A:G	GTEx_v7	Artery_Aorta	ENSG00000152219	G	7.64357e-09	0.31365	1.07477e-05	NA	NA	11	30338842	ARL14EP
11:30339461:A:G	GTEx_v7	Artery_Aorta	ENSG00000152219	G	7.64357e-09	0.31365	1.07477e-05	NA	NA	11	30339461	ARL14EP
11:30342150:A:G	GTEx_v7	Artery_Aorta	ENSG00000152219	A	4.7096e-09	0.320525	1.07477e-05	NA	NA	11	30342150	ARL14EP
11:30342495:A:G	GTEx_v7	Artery_Aorta	ENSG00000152219	A	7.64357e-09	0.31365	1.07477e-05	NA	NA	11	30342495	ARL14EP
11:30343757:C:T	GTEx_v7	Artery_Aorta	ENSG00000152219	T	7.64357e-09	0.31365	1.07477e-05	NA	NA	11	30343757	ARL14EP
11:30344591:C:T	GTEx_v7	Artery_Aorta	ENSG00000152219	T	7.64357e-09	0.31365	1.07477e-05	NA	NA	11	30344591	ARL14EP
11:30344725:C:T	GTEx_v7	Artery_Aorta	ENSG00000152219	T	7.64357e-09	0.31365	1.07477e-05	NA	NA	11	30344725	ARL14EP
11:30349487:C:CACTCTA	GTEx_v7	Artery_Aorta	ENSG00000152219	C	7.64357e-09	0.31365	1.07477e-05	NA	NA	11	30349487	ARL14EP
11:30353881:A:G	GTEx_v7	Artery_Aorta	ENSG00000152219	G	1.69596e-05	0.354319	1.07477e-05	NA	NA	11	30353881	ARL14EP
11:30354857:C:T	GTEx_v7	Artery_Aorta	ENSG00000152219	C	4.68133e-08	0.301082	1.07477e-05	NA	NA	11	30354857	ARL14EP
11:30354895:A:G	GTEx_v7	Artery_Aorta	ENSG00000152219	G	4.68133e-08	0.301082	1.07477e-05	NA	NA	11	30354895	ARL14EP
11:30354904:A:C	GTEx_v7	Artery_Aorta	ENSG00000152219	C	4.68133e-08	0.301082	1.07477e-05	NA	NA	11	30354904	ARL14EP
11:30355197:C:T	GTEx_v7	Artery_Aorta	ENSG00000152219	T	7.25779e-08	0.298109	1.07477e-05	NA	NA	11	30355197	ARL14EP
11:30355857:C:T	GTEx_v7	Artery_Aorta	ENSG00000152219	T	6.72348e-08	0.300938	1.07477e-05	NA	NA	11	30355857	ARL14EP
11:30355903:C:T	GTEx_v7	Artery_Aorta	ENSG00000152219	T	6.12308e-08	0.299616	1.07477e-05	NA	NA	11	30355903	ARL14EP
11:30356420:C:T	GTEx_v7	Artery_Aorta	ENSG00000152219	C	4.68133e-08	0.301082	1.07477e-05	NA	NA	11	30356420	ARL14EP
11:30359231:A:G	GTEx_v7	Artery_Aorta	ENSG00000152219	G	6.30276e-08	0.29868	1.07477e-05	NA	NA	11	30359231	ARL14EP
11:30359892:A:G	GTEx_v7	Artery_Aorta	ENSG00000152219	G	4.68133e-08	0.301082	1.07477e-05	NA	NA	11	30359892	ARL14EP
11:30360026:C:T	GTEx_v7	Artery_Aorta	ENSG00000152219	C	6.99836e-08	0.298117	1.07477e-05	NA	NA	11	30360026	ARL14EP
11:30360225:A:G	GTEx_v7	Artery_Aorta	ENSG00000152219	A	4.00207e-08	0.303442	1.07477e-05	NA	NA	11	30360225	ARL14EP
11:30360794:C:T	GTEx_v7	Artery_Aorta	ENSG00000152219	T	4.68133e-08	0.301082	1.07477e-05	NA	NA	11	30360794	ARL14EP
11:30363101:A:G	GTEx_v7	Artery_Aorta	ENSG00000152219	A	7.10505e-08	0.309453	1.07477e-05	NA	NA	11	30363101	ARL14EP
11:30363545:C:T	GTEx_v7	Artery_Aorta	ENSG00000152219	C	4.68133e-08	0.301082	1.07477e-05	NA	NA	11	30363545	ARL14EP
11:30364183:T:TCTGGCCTTAG	GTEx_v7	Artery_Aorta	ENSG00000152219	T	3.88294e-08	0.308333	1.07477e-05	NA	NA	11	30364183	ARL14EP
11:30364200:C:CAA	GTEx_v7	Artery_Aorta	ENSG00000152219	C	6.14886e-08	0.305407	1.07477e-05	NA	NA	11	30364200	ARL14EP
11:30365903:A:AAAT	GTEx_v7	Artery_Aorta	ENSG00000152219	A	3.09987e-07	0.270359	1.07477e-05	NA	NA	11	30365903	ARL14EP
11:30366528:A:T	GTEx_v7	Artery_Aorta	ENSG00000152219	A	4.68133e-08	0.301082	1.07477e-05	NA	NA	11	30366528	ARL14EP
11:30369162:G:GA	GTEx_v7	Artery_Aorta	ENSG00000152219	GA	5.74526e-08	0.308767	1.07477e-05	NA	NA	11	30369162	ARL14EP
11:30370218:A:G	GTEx_v7	Artery_Aorta	ENSG00000152219	G	1.74299e-07	0.289859	1.07477e-05	NA	NA	11	30370218	ARL14EP
11:30371313:C:T	GTEx_v7	Artery_Aorta	ENSG00000152219	T	4.68133e-08	0.301082	1.07477e-05	NA	NA	11	30371313	ARL14EP
11:30371615:C:T	GTEx_v7	Artery_Aorta	ENSG00000152219	T	4.68133e-08	0.301082	1.07477e-05	NA	NA	11	30371615	ARL14EP
11:30372818:C:T	GTEx_v7	Artery_Aorta	ENSG00000152219	T	4.68133e-08	0.301082	1.07477e-05	NA	NA	11	30372818	ARL14EP
11:30374608:A:G	GTEx_v7	Artery_Aorta	ENSG00000152219	G	5.08085e-08	0.287964	1.07477e-05	NA	NA	11	30374608	ARL14EP
11:30375889:C:T	GTEx_v7	Artery_Aorta	ENSG00000152219	T	5.08085e-08	0.287964	1.07477e-05	NA	NA	11	30375889	ARL14EP
11:30376314:A:T	GTEx_v7	Artery_Aorta	ENSG00000152219	A	5.08085e-08	0.287964	1.07477e-05	NA	NA	11	30376314	ARL14EP
11:30376902:A:C	GTEx_v7	Artery_Aorta	ENSG00000152219	C	5.08085e-08	0.287964	1.07477e-05	NA	NA	11	30376902	ARL14EP
11:30381076:C:T	GTEx_v7	Artery_Aorta	ENSG00000152219	C	4.93774e-07	0.263848	1.07477e-05	NA	NA	11	30381076	ARL14EP
11:30382899:C:T	GTEx_v7	Artery_Aorta	ENSG00000152219	T	3.18414e-07	0.271568	1.07477e-05	NA	NA	11	30382899	ARL14EP
11:30395448:G:T	GTEx_v7	Artery_Aorta	ENSG00000152219	T	4.2968e-05	0.293136	1.07477e-05	NA	NA	11	30395448	ARL14EP
11:30395871:C:T	GTEx_v7	Artery_Aorta	ENSG00000152219	T	7.94071e-07	0.26844	1.07477e-05	NA	NA	11	30395871	ARL14EP
11:30145730:C:T	GTEx_v7	Artery_Tibial	ENSG00000152219	T	7.42865e-05	0.114406	0.00015825	NA	NA	11	30145730	ARL14EP
11:30146230:C:T	GTEx_v7	Artery_Tibial	ENSG00000152219	C	7.74355e-05	0.113861	0.00015825	NA	NA	11	30146230	ARL14EP
11:30146407:C:T	GTEx_v7	Artery_Tibial	ENSG00000152219	T	7.85968e-05	0.113878	0.00015825	NA	NA	11	30146407	ARL14EP
11:30147285:A:C	GTEx_v7	Artery_Tibial	ENSG00000152219	A	2.00389e-05	0.124413	0.00015825	NA	NA	11	30147285	ARL14EP
11:30147515:C:T	GTEx_v7	Artery_Tibial	ENSG00000152219	C	7.2285e-05	0.114521	0.00015825	NA	NA	11	30147515	ARL14EP
11:30147562:C:T	GTEx_v7	Artery_Tibial	ENSG00000152219	T	7.42865e-05	0.114406	0.00015825	NA	NA	11	30147562	ARL14EP
11:30148871:C:T	GTEx_v7	Artery_Tibial	ENSG00000152219	C	1.20206e-05	0.126888	0.00015825	NA	NA	11	30148871	ARL14EP
11:30149602:C:G	GTEx_v7	Artery_Tibial	ENSG00000152219	G	7.37588e-05	0.114539	0.00015825	NA	NA	11	30149602	ARL14EP
11:30150000:A:G	GTEx_v7	Artery_Tibial	ENSG00000152219	A	9.17563e-05	0.11357	0.00015825	NA	NA	11	30150000	ARL14EP
11:30151117:C:T	GTEx_v7	Artery_Tibial	ENSG00000152219	T	7.93358e-05	0.114483	0.00015825	NA	NA	11	30151117	ARL14EP
11:30151444:C:T	GTEx_v7	Artery_Tibial	ENSG00000152219	T	8.15957e-05	0.114359	0.00015825	NA	NA	11	30151444	ARL14EP
11:30152078:A:G	GTEx_v7	Artery_Tibial	ENSG00000152219	G	8.0118e-05	0.114491	0.00015825	NA	NA	11	30152078	ARL14EP
11:30152594:A:G	GTEx_v7	Artery_Tibial	ENSG00000152219	A	7.93358e-05	0.114483	0.00015825	NA	NA	11	30152594	ARL14EP
11:30153348:A:C	GTEx_v7	Artery_Tibial	ENSG00000152219	C	7.49745e-05	0.114869	0.00015825	NA	NA	11	30153348	ARL14EP
11:30154037:C:T	GTEx_v7	Artery_Tibial	ENSG00000152219	C	8.15957e-05	0.114359	0.00015825	NA	NA	11	30154037	ARL14EP
11:30154407:C:G	GTEx_v7	Artery_Tibial	ENSG00000152219	G	8.15957e-05	0.114359	0.00015825	NA	NA	11	30154407	ARL14EP
11:30154477:A:G	GTEx_v7	Artery_Tibial	ENSG00000152219	G	8.95651e-06	0.13121	0.00015825	NA	NA	11	30154477	ARL14EP
11:30154609:C:T	GTEx_v7	Artery_Tibial	ENSG00000152219	T	8.15957e-05	0.114359	0.00015825	NA	NA	11	30154609	ARL14EP
11:30154930:C:T	GTEx_v7	Artery_Tibial	ENSG00000152219	C	8.15957e-05	0.114359	0.00015825	NA	NA	11	30154930	ARL14EP
11:30155086:C:T	GTEx_v7	Artery_Tibial	ENSG00000152219	C	8.15957e-05	0.114359	0.00015825	NA	NA	11	30155086	ARL14EP
11:30155294:A:G	GTEx_v7	Artery_Tibial	ENSG00000152219	G	7.37014e-05	-0.114233	0.00015825	NA	NA	11	30155294	ARL14EP
11:30155490:A:C	GTEx_v7	Artery_Tibial	ENSG00000152219	C	8.15957e-05	0.114359	0.00015825	NA	NA	11	30155490	ARL14EP
11:30155829:C:T	GTEx_v7	Artery_Tibial	ENSG00000152219	T	8.15957e-05	0.114359	0.00015825	NA	NA	11	30155829	ARL14EP
11:30156019:G:T	GTEx_v7	Artery_Tibial	ENSG00000152219	G	7.94944e-05	0.115446	0.00015825	NA	NA	11	30156019	ARL14EP
11:30156039:A:T	GTEx_v7	Artery_Tibial	ENSG00000152219	T	7.94944e-05	0.115446	0.00015825	NA	NA	11	30156039	ARL14EP
11:30156168:C:T	GTEx_v7	Artery_Tibial	ENSG00000152219	C	7.94944e-05	0.115446	0.00015825	NA	NA	11	30156168	ARL14EP
11:30156631:C:G	GTEx_v7	Artery_Tibial	ENSG00000152219	C	7.94944e-05	0.115446	0.00015825	NA	NA	11	30156631	ARL14EP
11:30157917:C:T	GTEx_v7	Artery_Tibial	ENSG00000152219	C	7.0733e-05	0.115755	0.00015825	NA	NA	11	30157917	ARL14EP
11:30158498:C:T	GTEx_v7	Artery_Tibial	ENSG00000152219	C	8.15957e-05	0.114359	0.00015825	NA	NA	11	30158498	ARL14EP
11:30158828:A:G	GTEx_v7	Artery_Tibial	ENSG00000152219	G	8.15957e-05	0.114359	0.00015825	NA	NA	11	30158828	ARL14EP
11:30158907:C:T	GTEx_v7	Artery_Tibial	ENSG00000152219	C	8.15957e-05	0.114359	0.00015825	NA	NA	11	30158907	ARL14EP
11:30158908:A:G	GTEx_v7	Artery_Tibial	ENSG00000152219	A	8.15957e-05	0.114359	0.00015825	NA	NA	11	30158908	ARL14EP
11:30159305:C:T	GTEx_v7	Artery_Tibial	ENSG00000152219	C	8.97183e-05	0.114003	0.00015825	NA	NA	11	30159305	ARL14EP
11:30159382:C:T	GTEx_v7	Artery_Tibial	ENSG00000152219	C	9.15624e-05	0.114042	0.00015825	NA	NA	11	30159382	ARL14EP
11:30160204:A:G	GTEx_v7	Artery_Tibial	ENSG00000152219	G	8.15957e-05	0.114359	0.00015825	NA	NA	11	30160204	ARL14EP
11:30160548:A:G	GTEx_v7	Artery_Tibial	ENSG00000152219	G	1.53467e-05	0.125894	0.00015825	NA	NA	11	30160548	ARL14EP
11:30160793:C:T	GTEx_v7	Artery_Tibial	ENSG00000152219	C	3.27548e-05	0.121299	0.00015825	NA	NA	11	30160793	ARL14EP
11:30160801:C:T	GTEx_v7	Artery_Tibial	ENSG00000152219	T	3.27548e-05	0.121299	0.00015825	NA	NA	11	30160801	ARL14EP
11:30160908:A:G	GTEx_v7	Artery_Tibial	ENSG00000152219	G	8.15957e-05	0.114359	0.00015825	NA	NA	11	30160908	ARL14EP
11:30161164:C:T	GTEx_v7	Artery_Tibial	ENSG00000152219	T	1.53467e-05	0.125894	0.00015825	NA	NA	11	30161164	ARL14EP
11:30161444:C:CT	GTEx_v7	Artery_Tibial	ENSG00000152219	CT	5.17383e-05	0.133966	0.00015825	NA	NA	11	30161444	ARL14EP
11:30162194:A:C	GTEx_v7	Artery_Tibial	ENSG00000152219	A	8.15957e-05	0.114359	0.00015825	NA	NA	11	30162194	ARL14EP
11:30162744:A:G	GTEx_v7	Artery_Tibial	ENSG00000152219	G	8.0118e-05	0.114491	0.00015825	NA	NA	11	30162744	ARL14EP
11:30162775:A:C	GTEx_v7	Artery_Tibial	ENSG00000152219	C	7.93358e-05	0.114483	0.00015825	NA	NA	11	30162775	ARL14EP
11:30162984:A:G	GTEx_v7	Artery_Tibial	ENSG00000152219	A	8.38367e-05	0.117621	0.00015825	NA	NA	11	30162984	ARL14EP
11:30163013:C:T	GTEx_v7	Artery_Tibial	ENSG00000152219	C	8.38367e-05	0.117621	0.00015825	NA	NA	11	30163013	ARL14EP
11:30163183:A:T	GTEx_v7	Artery_Tibial	ENSG00000152219	T	8.38367e-05	0.117621	0.00015825	NA	NA	11	30163183	ARL14EP
11:30163968:A:G	GTEx_v7	Artery_Tibial	ENSG00000152219	A	7.56716e-05	0.118236	0.00015825	NA	NA	11	30163968	ARL14EP
11:30164732:A:G	GTEx_v7	Artery_Tibial	ENSG00000152219	G	8.38367e-05	0.117621	0.00015825	NA	NA	11	30164732	ARL14EP
11:30165272:C:T	GTEx_v7	Artery_Tibial	ENSG00000152219	T	0.00010307	0.116208	0.00015825	NA	NA	11	30165272	ARL14EP
11:30165706:C:T	GTEx_v7	Artery_Tibial	ENSG00000152219	C	2.55204e-05	0.127861	0.00015825	NA	NA	11	30165706	ARL14EP
11:30165710:A:G	GTEx_v7	Artery_Tibial	ENSG00000152219	G	6.59066e-05	0.119255	0.00015825	NA	NA	11	30165710	ARL14EP
11:30166109:C:T	GTEx_v7	Artery_Tibial	ENSG00000152219	C	7.2327e-05	0.121859	0.00015825	NA	NA	11	30166109	ARL14EP
11:30166240:C:T	GTEx_v7	Artery_Tibial	ENSG00000152219	T	0.000103482	0.116015	0.00015825	NA	NA	11	30166240	ARL14EP
11:30166391:A:G	GTEx_v7	Artery_Tibial	ENSG00000152219	G	3.0538e-05	0.129584	0.00015825	NA	NA	11	30166391	ARL14EP
11:30167113:G:T	GTEx_v7	Artery_Tibial	ENSG00000152219	G	6.83301e-05	0.119093	0.00015825	NA	NA	11	30167113	ARL14EP
11:30167121:A:G	GTEx_v7	Artery_Tibial	ENSG00000152219	A	7.95958e-05	0.118011	0.00015825	NA	NA	11	30167121	ARL14EP
11:30167587:G:T	GTEx_v7	Artery_Tibial	ENSG00000152219	T	1.01979e-05	0.132774	0.00015825	NA	NA	11	30167587	ARL14EP
11:30168320:A:T	GTEx_v7	Artery_Tibial	ENSG00000152219	T	6.54121e-05	0.119694	0.00015825	NA	NA	11	30168320	ARL14EP
11:30168564:A:C	GTEx_v7	Artery_Tibial	ENSG00000152219	C	8.35624e-05	0.117691	0.00015825	NA	NA	11	30168564	ARL14EP
11:30168745:A:C	GTEx_v7	Artery_Tibial	ENSG00000152219	A	8.07966e-05	0.118918	0.00015825	NA	NA	11	30168745	ARL14EP
11:30168871:C:T	GTEx_v7	Artery_Tibial	ENSG00000152219	T	8.38367e-05	0.117621	0.00015825	NA	NA	11	30168871	ARL14EP
11:30169198:C:T	GTEx_v7	Artery_Tibial	ENSG00000152219	T	0.000103299	0.116145	0.00015825	NA	NA	11	30169198	ARL14EP
11:30169574:C:T	GTEx_v7	Artery_Tibial	ENSG00000152219	C	7.53308e-05	0.118367	0.00015825	NA	NA	11	30169574	ARL14EP
11:30169761:A:C	GTEx_v7	Artery_Tibial	ENSG00000152219	A	8.07966e-05	0.118918	0.00015825	NA	NA	11	30169761	ARL14EP
11:30169856:A:G	GTEx_v7	Artery_Tibial	ENSG00000152219	A	6.31773e-05	0.119285	0.00015825	NA	NA	11	30169856	ARL14EP
11:30169998:C:T	GTEx_v7	Artery_Tibial	ENSG00000152219	C	8.64738e-05	0.117489	0.00015825	NA	NA	11	30169998	ARL14EP
11:30170152:C:T	GTEx_v7	Artery_Tibial	ENSG00000152219	T	7.93198e-05	0.118017	0.00015825	NA	NA	11	30170152	ARL14EP
11:30170254:C:T	GTEx_v7	Artery_Tibial	ENSG00000152219	T	8.38367e-05	0.117621	0.00015825	NA	NA	11	30170254	ARL14EP
11:30170373:C:T	GTEx_v7	Artery_Tibial	ENSG00000152219	C	8.38367e-05	0.117621	0.00015825	NA	NA	11	30170373	ARL14EP
11:30170837:A:G	GTEx_v7	Artery_Tibial	ENSG00000152219	G	9.69103e-05	0.116612	0.00015825	NA	NA	11	30170837	ARL14EP
11:30171174:C:G	GTEx_v7	Artery_Tibial	ENSG00000152219	G	5.92316e-05	0.120283	0.00015825	NA	NA	11	30171174	ARL14EP
11:30171594:G:T	GTEx_v7	Artery_Tibial	ENSG00000152219	T	7.6289e-06	0.137849	0.00015825	NA	NA	11	30171594	ARL14EP
11:30171615:A:T	GTEx_v7	Artery_Tibial	ENSG00000152219	T	9.84675e-05	0.116547	0.00015825	NA	NA	11	30171615	ARL14EP
11:30172345:C:CTTAT	GTEx_v7	Artery_Tibial	ENSG00000152219	CTTAT	9.50037e-06	0.138218	0.00015825	NA	NA	11	30172345	ARL14EP
11:30172579:A:G	GTEx_v7	Artery_Tibial	ENSG00000152219	A	3.80004e-05	0.125765	0.00015825	NA	NA	11	30172579	ARL14EP
11:30174438:C:T	GTEx_v7	Artery_Tibial	ENSG00000152219	T	7.34837e-05	0.118483	0.00015825	NA	NA	11	30174438	ARL14EP
11:30174667:C:T	GTEx_v7	Artery_Tibial	ENSG00000152219	C	1.47851e-05	0.130045	0.00015825	NA	NA	11	30174667	ARL14EP
11:30175706:C:T	GTEx_v7	Artery_Tibial	ENSG00000152219	T	1.47851e-05	0.130045	0.00015825	NA	NA	11	30175706	ARL14EP
11:30176879:C:T	GTEx_v7	Artery_Tibial	ENSG00000152219	C	8.09339e-06	0.136282	0.00015825	NA	NA	11	30176879	ARL14EP
11:30177010:A:G	GTEx_v7	Artery_Tibial	ENSG00000152219	A	2.55204e-05	0.127861	0.00015825	NA	NA	11	30177010	ARL14EP
11:30177120:C:T	GTEx_v7	Artery_Tibial	ENSG00000152219	C	8.38367e-05	0.117621	0.00015825	NA	NA	11	30177120	ARL14EP
11:30177267:A:G	GTEx_v7	Artery_Tibial	ENSG00000152219	A	8.16368e-05	0.117884	0.00015825	NA	NA	11	30177267	ARL14EP
11:30177817:C:T	GTEx_v7	Artery_Tibial	ENSG00000152219	T	6.9295e-05	0.119807	0.00015825	NA	NA	11	30177817	ARL14EP
11:30177821:C:T	GTEx_v7	Artery_Tibial	ENSG00000152219	C	6.75451e-05	0.119806	0.00015825	NA	NA	11	30177821	ARL14EP
11:30178465:C:T	GTEx_v7	Artery_Tibial	ENSG00000152219	C	8.85229e-05	0.11657	0.00015825	NA	NA	11	30178465	ARL14EP
11:30179203:C:T	GTEx_v7	Artery_Tibial	ENSG00000152219	T	8.38367e-05	0.117621	0.00015825	NA	NA	11	30179203	ARL14EP
11:30179758:C:T	GTEx_v7	Artery_Tibial	ENSG00000152219	T	8.38367e-05	0.117621	0.00015825	NA	NA	11	30179758	ARL14EP
11:30179949:A:G	GTEx_v7	Artery_Tibial	ENSG00000152219	G	8.38367e-05	0.117621	0.00015825	NA	NA	11	30179949	ARL14EP
11:30180390:A:G	GTEx_v7	Artery_Tibial	ENSG00000152219	G	0.000104776	0.117422	0.00015825	NA	NA	11	30180390	ARL14EP
11:30180424:C:CA	GTEx_v7	Artery_Tibial	ENSG00000152219	CA	0.000104826	0.118887	0.00015825	NA	NA	11	30180424	ARL14EP
11:30180671:C:G	GTEx_v7	Artery_Tibial	ENSG00000152219	G	6.74397e-05	0.119529	0.00015825	NA	NA	11	30180671	ARL14EP
11:30180685:C:T	GTEx_v7	Artery_Tibial	ENSG00000152219	C	6.94291e-05	0.119305	0.00015825	NA	NA	11	30180685	ARL14EP
11:30181153:C:T	GTEx_v7	Artery_Tibial	ENSG00000152219	T	4.89016e-05	0.121627	0.00015825	NA	NA	11	30181153	ARL14EP
11:30181316:A:G	GTEx_v7	Artery_Tibial	ENSG00000152219	A	4.5558e-05	0.122024	0.00015825	NA	NA	11	30181316	ARL14EP
11:30181651:G:T	GTEx_v7	Artery_Tibial	ENSG00000152219	G	4.5558e-05	0.122024	0.00015825	NA	NA	11	30181651	ARL14EP
11:30181671:A:T	GTEx_v7	Artery_Tibial	ENSG00000152219	T	4.5558e-05	0.122024	0.00015825	NA	NA	11	30181671	ARL14EP
11:30181778:A:G	GTEx_v7	Artery_Tibial	ENSG00000152219	G	4.5558e-05	0.122024	0.00015825	NA	NA	11	30181778	ARL14EP
11:30182068:C:T	GTEx_v7	Artery_Tibial	ENSG00000152219	C	4.5558e-05	0.122024	0.00015825	NA	NA	11	30182068	ARL14EP
11:30182270:A:T	GTEx_v7	Artery_Tibial	ENSG00000152219	T	4.5558e-05	0.122024	0.00015825	NA	NA	11	30182270	ARL14EP
11:30182303:C:G	GTEx_v7	Artery_Tibial	ENSG00000152219	C	4.5558e-05	0.122024	0.00015825	NA	NA	11	30182303	ARL14EP
11:30182858:A:C	GTEx_v7	Artery_Tibial	ENSG00000152219	A	4.21746e-05	0.123455	0.00015825	NA	NA	11	30182858	ARL14EP
11:30183344:C:T	GTEx_v7	Artery_Tibial	ENSG00000152219	C	4.55105e-05	0.122024	0.00015825	NA	NA	11	30183344	ARL14EP
11:30183742:A:T	GTEx_v7	Artery_Tibial	ENSG00000152219	A	5.85715e-05	0.121393	0.00015825	NA	NA	11	30183742	ARL14EP
11:30183831:A:G	GTEx_v7	Artery_Tibial	ENSG00000152219	G	4.5558e-05	0.122024	0.00015825	NA	NA	11	30183831	ARL14EP
11:30184483:C:T	GTEx_v7	Artery_Tibial	ENSG00000152219	T	3.03166e-05	0.124904	0.00015825	NA	NA	11	30184483	ARL14EP
11:30184538:C:T	GTEx_v7	Artery_Tibial	ENSG00000152219	C	4.5558e-05	0.122024	0.00015825	NA	NA	11	30184538	ARL14EP
11:30184860:C:G	GTEx_v7	Artery_Tibial	ENSG00000152219	G	4.5558e-05	0.122024	0.00015825	NA	NA	11	30184860	ARL14EP
11:30185395:G:T	GTEx_v7	Artery_Tibial	ENSG00000152219	T	1.71147e-05	0.127903	0.00015825	NA	NA	11	30185395	ARL14EP
11:30185477:C:T	GTEx_v7	Artery_Tibial	ENSG00000152219	C	2.98731e-05	0.125182	0.00015825	NA	NA	11	30185477	ARL14EP
11:30185486:A:G	GTEx_v7	Artery_Tibial	ENSG00000152219	G	4.53912e-05	0.12206	0.00015825	NA	NA	11	30185486	ARL14EP
11:30185696:C:T	GTEx_v7	Artery_Tibial	ENSG00000152219	T	3.00186e-05	0.125133	0.00015825	NA	NA	11	30185696	ARL14EP
11:30185849:C:T	GTEx_v7	Artery_Tibial	ENSG00000152219	C	3.00186e-05	0.125133	0.00015825	NA	NA	11	30185849	ARL14EP
11:30185850:A:G	GTEx_v7	Artery_Tibial	ENSG00000152219	A	4.8452e-06	0.140215	0.00015825	NA	NA	11	30185850	ARL14EP
11:30186511:C:T	GTEx_v7	Artery_Tibial	ENSG00000152219	T	4.81487e-05	0.121105	0.00015825	NA	NA	11	30186511	ARL14EP
11:30186858:A:G	GTEx_v7	Artery_Tibial	ENSG00000152219	G	3.87997e-05	0.12529	0.00015825	NA	NA	11	30186858	ARL14EP
11:30187044:C:T	GTEx_v7	Artery_Tibial	ENSG00000152219	T	2.97215e-05	0.125185	0.00015825	NA	NA	11	30187044	ARL14EP
11:30187216:C:T	GTEx_v7	Artery_Tibial	ENSG00000152219	C	1.53816e-05	0.128458	0.00015825	NA	NA	11	30187216	ARL14EP
11:30187828:A:G	GTEx_v7	Artery_Tibial	ENSG00000152219	A	3.16784e-05	0.124861	0.00015825	NA	NA	11	30187828	ARL14EP
11:30187905:G:T	GTEx_v7	Artery_Tibial	ENSG00000152219	T	2.97624e-05	0.125139	0.00015825	NA	NA	11	30187905	ARL14EP
11:30187958:A:C	GTEx_v7	Artery_Tibial	ENSG00000152219	A	2.97624e-05	0.125139	0.00015825	NA	NA	11	30187958	ARL14EP
11:30188285:C:G	GTEx_v7	Artery_Tibial	ENSG00000152219	C	3.35004e-05	0.12488	0.00015825	NA	NA	11	30188285	ARL14EP
11:30188505:C:T	GTEx_v7	Artery_Tibial	ENSG00000152219	C	3.31023e-05	0.124438	0.00015825	NA	NA	11	30188505	ARL14EP
11:30189761:A:G	GTEx_v7	Artery_Tibial	ENSG00000152219	G	1.70516e-05	0.128569	0.00015825	NA	NA	11	30189761	ARL14EP
11:30190076:A:G	GTEx_v7	Artery_Tibial	ENSG00000152219	G	2.70862e-05	0.125468	0.00015825	NA	NA	11	30190076	ARL14EP
11:30190139:A:G	GTEx_v7	Artery_Tibial	ENSG00000152219	A	2.23669e-05	0.126708	0.00015825	NA	NA	11	30190139	ARL14EP
11:30190813:G:T	GTEx_v7	Artery_Tibial	ENSG00000152219	G	2.70862e-05	0.125468	0.00015825	NA	NA	11	30190813	ARL14EP
11:30191237:G:T	GTEx_v7	Artery_Tibial	ENSG00000152219	T	2.70862e-05	0.125468	0.00015825	NA	NA	11	30191237	ARL14EP
11:30192151:C:T	GTEx_v7	Artery_Tibial	ENSG00000152219	C	2.70862e-05	0.125468	0.00015825	NA	NA	11	30192151	ARL14EP
11:30192333:C:T	GTEx_v7	Artery_Tibial	ENSG00000152219	T	2.73183e-05	0.125342	0.00015825	NA	NA	11	30192333	ARL14EP
11:30192962:C:T	GTEx_v7	Artery_Tibial	ENSG00000152219	C	2.82008e-05	0.125126	0.00015825	NA	NA	11	30192962	ARL14EP
11:30193060:A:G	GTEx_v7	Artery_Tibial	ENSG00000152219	A	2.39151e-05	0.126633	0.00015825	NA	NA	11	30193060	ARL14EP
11:30195542:G:T	GTEx_v7	Artery_Tibial	ENSG00000152219	G	1.95774e-05	0.128194	0.00015825	NA	NA	11	30195542	ARL14EP
11:30197429:A:G	GTEx_v7	Artery_Tibial	ENSG00000152219	A	2.65591e-06	0.141836	0.00015825	NA	NA	11	30197429	ARL14EP
11:30198439:C:T	GTEx_v7	Artery_Tibial	ENSG00000152219	C	1.41081e-06	0.146375	0.00015825	NA	NA	11	30198439	ARL14EP
11:30199020:C:T	GTEx_v7	Artery_Tibial	ENSG00000152219	T	1.95774e-05	0.128194	0.00015825	NA	NA	11	30199020	ARL14EP
11:30199688:A:C	GTEx_v7	Artery_Tibial	ENSG00000152219	C	1.23121e-05	0.131304	0.00015825	NA	NA	11	30199688	ARL14EP
11:30199907:A:C	GTEx_v7	Artery_Tibial	ENSG00000152219	C	2.24254e-05	0.127639	0.00015825	NA	NA	11	30199907	ARL14EP
11:30200473:A:G	GTEx_v7	Artery_Tibial	ENSG00000152219	A	2.65591e-06	0.141836	0.00015825	NA	NA	11	30200473	ARL14EP
11:30200751:C:T	GTEx_v7	Artery_Tibial	ENSG00000152219	C	1.95774e-05	0.128194	0.00015825	NA	NA	11	30200751	ARL14EP
11:30202285:A:G	GTEx_v7	Artery_Tibial	ENSG00000152219	A	3.34412e-06	0.140457	0.00015825	NA	NA	11	30202285	ARL14EP
11:30203286:T:TA	GTEx_v7	Artery_Tibial	ENSG00000152219	T	3.26552e-06	0.140675	0.00015825	NA	NA	11	30203286	ARL14EP
11:30203825:C:T	GTEx_v7	Artery_Tibial	ENSG00000152219	C	1.95774e-05	0.128194	0.00015825	NA	NA	11	30203825	ARL14EP
11:30205371:C:G	GTEx_v7	Artery_Tibial	ENSG00000152219	C	1.93318e-05	0.129428	0.00015825	NA	NA	11	30205371	ARL14EP
11:30206532:A:G	GTEx_v7	Artery_Tibial	ENSG00000152219	G	2.67956e-06	0.142097	0.00015825	NA	NA	11	30206532	ARL14EP
11:30207239:A:G	GTEx_v7	Artery_Tibial	ENSG00000152219	A	5.89969e-06	0.139556	0.00015825	NA	NA	11	30207239	ARL14EP
11:30207843:A:G	GTEx_v7	Artery_Tibial	ENSG00000152219	G	1.38013e-05	0.129132	0.00015825	NA	NA	11	30207843	ARL14EP
11:30208486:A:C	GTEx_v7	Artery_Tibial	ENSG00000152219	C	1.31133e-05	0.128972	0.00015825	NA	NA	11	30208486	ARL14EP
11:30208516:A:G	GTEx_v7	Artery_Tibial	ENSG00000152219	A	2.65591e-06	0.141836	0.00015825	NA	NA	11	30208516	ARL14EP
11:30215261:A:T	GTEx_v7	Artery_Tibial	ENSG00000152219	A	9.30816e-06	0.182956	0.00015825	NA	NA	11	30215261	ARL14EP
11:30226356:C:T	GTEx_v7	Artery_Tibial	ENSG00000152219	C	2.93951e-05	0.175589	0.00015825	NA	NA	11	30226356	ARL14EP
11:30226528:A:G	GTEx_v7	Artery_Tibial	ENSG00000152219	A	2.24013e-05	0.171634	0.00015825	NA	NA	11	30226528	ARL14EP
11:30240178:A:C	GTEx_v7	Artery_Tibial	ENSG00000152219	A	6.99449e-06	0.174913	0.00015825	NA	NA	11	30240178	ARL14EP
11:30242287:C:T	GTEx_v7	Artery_Tibial	ENSG00000152219	C	5.20822e-06	0.174894	0.00015825	NA	NA	11	30242287	ARL14EP
11:30252352:G:T	GTEx_v7	Artery_Tibial	ENSG00000152219	T	3.39037e-06	0.175247	0.00015825	NA	NA	11	30252352	ARL14EP
11:30296055:C:T	GTEx_v7	Artery_Tibial	ENSG00000152219	C	6.15856e-06	0.175118	0.00015825	NA	NA	11	30296055	ARL14EP
11:30305675:C:T	GTEx_v7	Artery_Tibial	ENSG00000152219	T	6.15856e-06	0.175118	0.00015825	NA	NA	11	30305675	ARL14EP
11:30306439:C:T	GTEx_v7	Artery_Tibial	ENSG00000152219	T	6.57179e-06	0.174111	0.00015825	NA	NA	11	30306439	ARL14EP
11:30306650:A:T	GTEx_v7	Artery_Tibial	ENSG00000152219	T	6.57179e-06	0.174111	0.00015825	NA	NA	11	30306650	ARL14EP
11:30307989:A:G	GTEx_v7	Artery_Tibial	ENSG00000152219	G	6.21626e-06	0.173822	0.00015825	NA	NA	11	30307989	ARL14EP
11:30308159:C:T	GTEx_v7	Artery_Tibial	ENSG00000152219	T	8.39928e-06	0.172232	0.00015825	NA	NA	11	30308159	ARL14EP
11:30309827:C:T	GTEx_v7	Artery_Tibial	ENSG00000152219	T	6.57179e-06	0.174111	0.00015825	NA	NA	11	30309827	ARL14EP
11:30309869:C:T	GTEx_v7	Artery_Tibial	ENSG00000152219	T	6.57179e-06	0.174111	0.00015825	NA	NA	11	30309869	ARL14EP
11:30309905:C:T	GTEx_v7	Artery_Tibial	ENSG00000152219	T	6.57179e-06	0.174111	0.00015825	NA	NA	11	30309905	ARL14EP
11:30312187:A:G	GTEx_v7	Artery_Tibial	ENSG00000152219	G	6.57179e-06	0.174111	0.00015825	NA	NA	11	30312187	ARL14EP
11:30312239:C:T	GTEx_v7	Artery_Tibial	ENSG00000152219	T	6.57179e-06	0.174111	0.00015825	NA	NA	11	30312239	ARL14EP
11:30314858:A:C	GTEx_v7	Artery_Tibial	ENSG00000152219	A	6.57179e-06	0.174111	0.00015825	NA	NA	11	30314858	ARL14EP
11:30316822:A:G	GTEx_v7	Artery_Tibial	ENSG00000152219	G	6.26702e-06	0.173575	0.00015825	NA	NA	11	30316822	ARL14EP
11:30317733:G:T	GTEx_v7	Artery_Tibial	ENSG00000152219	G	6.26702e-06	0.173575	0.00015825	NA	NA	11	30317733	ARL14EP
11:30319259:A:G	GTEx_v7	Artery_Tibial	ENSG00000152219	A	6.26702e-06	0.173575	0.00015825	NA	NA	11	30319259	ARL14EP
11:30319433:A:G	GTEx_v7	Artery_Tibial	ENSG00000152219	A	6.26702e-06	0.173575	0.00015825	NA	NA	11	30319433	ARL14EP
11:30325865:A:G	GTEx_v7	Artery_Tibial	ENSG00000152219	A	6.32269e-06	0.174743	0.00015825	NA	NA	11	30325865	ARL14EP
11:30327006:A:G	GTEx_v7	Artery_Tibial	ENSG00000152219	A	7.95991e-06	0.172536	0.00015825	NA	NA	11	30327006	ARL14EP
11:30329175:A:G	GTEx_v7	Artery_Tibial	ENSG00000152219	G	6.26702e-06	0.173575	0.00015825	NA	NA	11	30329175	ARL14EP
11:30336002:A:G	GTEx_v7	Artery_Tibial	ENSG00000152219	A	1.11577e-05	0.170702	0.00015825	NA	NA	11	30336002	ARL14EP
11:30337523:C:T	GTEx_v7	Artery_Tibial	ENSG00000152219	T	6.569e-06	0.173555	0.00015825	NA	NA	11	30337523	ARL14EP
11:30338842:A:G	GTEx_v7	Artery_Tibial	ENSG00000152219	G	8.18485e-06	0.172132	0.00015825	NA	NA	11	30338842	ARL14EP
11:30339461:A:G	GTEx_v7	Artery_Tibial	ENSG00000152219	G	7.0292e-06	0.17355	0.00015825	NA	NA	11	30339461	ARL14EP
11:30342150:A:G	GTEx_v7	Artery_Tibial	ENSG00000152219	A	7.2516e-06	0.1739	0.00015825	NA	NA	11	30342150	ARL14EP
11:30342495:A:G	GTEx_v7	Artery_Tibial	ENSG00000152219	A	6.26702e-06	0.173575	0.00015825	NA	NA	11	30342495	ARL14EP
11:30343757:C:T	GTEx_v7	Artery_Tibial	ENSG00000152219	T	6.26702e-06	0.173575	0.00015825	NA	NA	11	30343757	ARL14EP
11:30344591:C:T	GTEx_v7	Artery_Tibial	ENSG00000152219	T	6.26702e-06	0.173575	0.00015825	NA	NA	11	30344591	ARL14EP
11:30344725:C:T	GTEx_v7	Artery_Tibial	ENSG00000152219	T	5.85131e-06	0.174633	0.00015825	NA	NA	11	30344725	ARL14EP
11:30349487:C:CACTCTA	GTEx_v7	Artery_Tibial	ENSG00000152219	C	7.54806e-06	0.172032	0.00015825	NA	NA	11	30349487	ARL14EP
11:30354857:C:T	GTEx_v7	Artery_Tibial	ENSG00000152219	C	6.67306e-06	0.173843	0.00015825	NA	NA	11	30354857	ARL14EP
11:30354895:A:G	GTEx_v7	Artery_Tibial	ENSG00000152219	G	6.67306e-06	0.173843	0.00015825	NA	NA	11	30354895	ARL14EP
11:30354904:A:C	GTEx_v7	Artery_Tibial	ENSG00000152219	C	7.58184e-06	0.173945	0.00015825	NA	NA	11	30354904	ARL14EP
11:30355197:C:T	GTEx_v7	Artery_Tibial	ENSG00000152219	T	9.20186e-06	0.172407	0.00015825	NA	NA	11	30355197	ARL14EP
11:30355857:C:T	GTEx_v7	Artery_Tibial	ENSG00000152219	T	7.85555e-06	0.17543	0.00015825	NA	NA	11	30355857	ARL14EP
11:30355903:C:T	GTEx_v7	Artery_Tibial	ENSG00000152219	T	2.91104e-06	0.181482	0.00015825	NA	NA	11	30355903	ARL14EP
11:30356420:C:T	GTEx_v7	Artery_Tibial	ENSG00000152219	C	6.67306e-06	0.173843	0.00015825	NA	NA	11	30356420	ARL14EP
11:30359231:A:G	GTEx_v7	Artery_Tibial	ENSG00000152219	G	6.55575e-06	0.174294	0.00015825	NA	NA	11	30359231	ARL14EP
11:30359892:A:G	GTEx_v7	Artery_Tibial	ENSG00000152219	G	9.26832e-06	0.172105	0.00015825	NA	NA	11	30359892	ARL14EP
11:30360026:C:T	GTEx_v7	Artery_Tibial	ENSG00000152219	C	1.85581e-05	0.165633	0.00015825	NA	NA	11	30360026	ARL14EP
11:30360225:A:G	GTEx_v7	Artery_Tibial	ENSG00000152219	A	5.45559e-06	0.175902	0.00015825	NA	NA	11	30360225	ARL14EP
11:30360794:C:T	GTEx_v7	Artery_Tibial	ENSG00000152219	T	6.67306e-06	0.173843	0.00015825	NA	NA	11	30360794	ARL14EP
11:30363101:A:G	GTEx_v7	Artery_Tibial	ENSG00000152219	A	2.91416e-05	0.170825	0.00015825	NA	NA	11	30363101	ARL14EP
11:30363545:C:T	GTEx_v7	Artery_Tibial	ENSG00000152219	C	6.67306e-06	0.173843	0.00015825	NA	NA	11	30363545	ARL14EP
11:30364183:T:TCTGGCCTTAG	GTEx_v7	Artery_Tibial	ENSG00000152219	T	3.08302e-06	0.18229	0.00015825	NA	NA	11	30364183	ARL14EP
11:30364200:C:CAA	GTEx_v7	Artery_Tibial	ENSG00000152219	C	3.08302e-06	0.18229	0.00015825	NA	NA	11	30364200	ARL14EP
11:30365903:A:AAAT	GTEx_v7	Artery_Tibial	ENSG00000152219	A	1.99103e-05	0.153724	0.00015825	NA	NA	11	30365903	ARL14EP
11:30366528:A:T	GTEx_v7	Artery_Tibial	ENSG00000152219	A	6.67306e-06	0.173843	0.00015825	NA	NA	11	30366528	ARL14EP
11:30370218:A:G	GTEx_v7	Artery_Tibial	ENSG00000152219	G	5.95926e-06	0.175473	0.00015825	NA	NA	11	30370218	ARL14EP
11:30371313:C:T	GTEx_v7	Artery_Tibial	ENSG00000152219	T	6.67306e-06	0.173843	0.00015825	NA	NA	11	30371313	ARL14EP
11:30371615:C:T	GTEx_v7	Artery_Tibial	ENSG00000152219	T	6.67306e-06	0.173843	0.00015825	NA	NA	11	30371615	ARL14EP
11:30372818:C:T	GTEx_v7	Artery_Tibial	ENSG00000152219	T	6.67306e-06	0.173843	0.00015825	NA	NA	11	30372818	ARL14EP
11:30374608:A:G	GTEx_v7	Artery_Tibial	ENSG00000152219	G	5.8386e-06	0.168615	0.00015825	NA	NA	11	30374608	ARL14EP
11:30375889:C:T	GTEx_v7	Artery_Tibial	ENSG00000152219	T	5.8386e-06	0.168615	0.00015825	NA	NA	11	30375889	ARL14EP
11:30376314:A:T	GTEx_v7	Artery_Tibial	ENSG00000152219	A	5.8386e-06	0.168615	0.00015825	NA	NA	11	30376314	ARL14EP
11:30376902:A:C	GTEx_v7	Artery_Tibial	ENSG00000152219	C	5.8386e-06	0.168615	0.00015825	NA	NA	11	30376902	ARL14EP
11:30381076:C:T	GTEx_v7	Artery_Tibial	ENSG00000152219	C	1.93213e-05	0.15975	0.00015825	NA	NA	11	30381076	ARL14EP
11:30382899:C:T	GTEx_v7	Artery_Tibial	ENSG00000152219	T	1.67456e-05	0.161141	0.00015825	NA	NA	11	30382899	ARL14EP
11:30395871:C:T	GTEx_v7	Artery_Tibial	ENSG00000152219	T	1.70843e-05	0.163981	0.00015825	NA	NA	11	30395871	ARL14EP
11:30166397:A:G	GTEx_v7	Brain_Cerebellum	ENSG00000152219	A	1.73754e-05	0.327654	1.95471e-22	NA	NA	11	30166397	ARL14EP
11:30378599:C:T	GTEx_v7	Brain_Cerebellum	ENSG00000152219	C	4.37712e-05	0.27814	1.95471e-22	NA	NA	11	30378599	ARL14EP
11:30312421:G:GA	GTEx_v7	Brain_Hypothalamus	ENSG00000131808	G	1.37602e-05	0.557617	0.00178778	NA	NA	11	30312421	FSHB
11:30242287:C:T	GTEx_v7	Cells_EBV-transformed_lymphocytes	ENSG00000152219	C	8.0726e-06	0.451609	1.86044e-10	NA	NA	11	30242287	ARL14EP
11:30296055:C:T	GTEx_v7	Cells_EBV-transformed_lymphocytes	ENSG00000152219	C	1.58151e-05	0.45246	1.86044e-10	NA	NA	11	30296055	ARL14EP
11:30305675:C:T	GTEx_v7	Cells_EBV-transformed_lymphocytes	ENSG00000152219	T	1.58151e-05	0.45246	1.86044e-10	NA	NA	11	30305675	ARL14EP
11:30307989:A:G	GTEx_v7	Cells_EBV-transformed_lymphocytes	ENSG00000152219	G	8.0726e-06	0.451609	1.86044e-10	NA	NA	11	30307989	ARL14EP
11:30311493:A:G	GTEx_v7	Cells_EBV-transformed_lymphocytes	ENSG00000152219	G	4.87392e-13	-0.607427	1.86044e-10	NA	NA	11	30311493	ARL14EP
11:30311964:C:G	GTEx_v7	Cells_EBV-transformed_lymphocytes	ENSG00000152219	C	4.87392e-13	-0.607427	1.86044e-10	NA	NA	11	30311964	ARL14EP
11:30312421:G:GA	GTEx_v7	Cells_EBV-transformed_lymphocytes	ENSG00000152219	G	3.32382e-13	-0.606724	1.86044e-10	NA	NA	11	30312421	ARL14EP
11:30312891:A:C	GTEx_v7	Cells_EBV-transformed_lymphocytes	ENSG00000152219	A	4.87392e-13	-0.607427	1.86044e-10	NA	NA	11	30312891	ARL14EP
11:30315627:C:T	GTEx_v7	Cells_EBV-transformed_lymphocytes	ENSG00000152219	T	3.80028e-15	-0.664321	1.86044e-10	NA	NA	11	30315627	ARL14EP
11:30316692:C:G	GTEx_v7	Cells_EBV-transformed_lymphocytes	ENSG00000152219	G	4.87392e-13	-0.607427	1.86044e-10	NA	NA	11	30316692	ARL14EP
11:30316822:A:G	GTEx_v7	Cells_EBV-transformed_lymphocytes	ENSG00000152219	G	8.0726e-06	0.451609	1.86044e-10	NA	NA	11	30316822	ARL14EP
11:30317733:G:T	GTEx_v7	Cells_EBV-transformed_lymphocytes	ENSG00000152219	G	8.0726e-06	0.451609	1.86044e-10	NA	NA	11	30317733	ARL14EP
11:30318470:A:G	GTEx_v7	Cells_EBV-transformed_lymphocytes	ENSG00000152219	G	3.49391e-15	-0.663825	1.86044e-10	NA	NA	11	30318470	ARL14EP
11:30319259:A:G	GTEx_v7	Cells_EBV-transformed_lymphocytes	ENSG00000152219	A	8.0726e-06	0.451609	1.86044e-10	NA	NA	11	30319259	ARL14EP
11:30319433:A:G	GTEx_v7	Cells_EBV-transformed_lymphocytes	ENSG00000152219	A	8.0726e-06	0.451609	1.86044e-10	NA	NA	11	30319433	ARL14EP
11:30329175:A:G	GTEx_v7	Cells_EBV-transformed_lymphocytes	ENSG00000152219	G	8.0726e-06	0.451609	1.86044e-10	NA	NA	11	30329175	ARL14EP
11:30329232:A:C	GTEx_v7	Cells_EBV-transformed_lymphocytes	ENSG00000152219	A	3.18004e-15	-0.666598	1.86044e-10	NA	NA	11	30329232	ARL14EP
11:30329522:A:C	GTEx_v7	Cells_EBV-transformed_lymphocytes	ENSG00000152219	C	2.09408e-12	-0.595515	1.86044e-10	NA	NA	11	30329522	ARL14EP
11:30329751:A:T	GTEx_v7	Cells_EBV-transformed_lymphocytes	ENSG00000152219	T	4.87392e-13	-0.607427	1.86044e-10	NA	NA	11	30329751	ARL14EP
11:30331196:C:G	GTEx_v7	Cells_EBV-transformed_lymphocytes	ENSG00000152219	G	4.87392e-13	-0.607427	1.86044e-10	NA	NA	11	30331196	ARL14EP
11:30331429:A:G	GTEx_v7	Cells_EBV-transformed_lymphocytes	ENSG00000152219	G	4.87392e-13	-0.607427	1.86044e-10	NA	NA	11	30331429	ARL14EP
11:30332394:C:T	GTEx_v7	Cells_EBV-transformed_lymphocytes	ENSG00000152219	T	6.70682e-13	-0.608305	1.86044e-10	NA	NA	11	30332394	ARL14EP
11:30334223:C:T	GTEx_v7	Cells_EBV-transformed_lymphocytes	ENSG00000152219	T	2.12245e-15	-0.676155	1.86044e-10	NA	NA	11	30334223	ARL14EP
11:30335633:A:T	GTEx_v7	Cells_EBV-transformed_lymphocytes	ENSG00000152219	A	4.03705e-15	-0.665989	1.86044e-10	NA	NA	11	30335633	ARL14EP
11:30335654:A:T	GTEx_v7	Cells_EBV-transformed_lymphocytes	ENSG00000152219	A	4.03705e-15	-0.665989	1.86044e-10	NA	NA	11	30335654	ARL14EP
11:30335691:C:T	GTEx_v7	Cells_EBV-transformed_lymphocytes	ENSG00000152219	C	4.03705e-15	-0.665989	1.86044e-10	NA	NA	11	30335691	ARL14EP
11:30336002:A:G	GTEx_v7	Cells_EBV-transformed_lymphocytes	ENSG00000152219	A	5.96034e-06	0.457286	1.86044e-10	NA	NA	11	30336002	ARL14EP
11:30336425:A:T	GTEx_v7	Cells_EBV-transformed_lymphocytes	ENSG00000152219	T	2.12245e-15	-0.676155	1.86044e-10	NA	NA	11	30336425	ARL14EP
11:30337470:C:T	GTEx_v7	Cells_EBV-transformed_lymphocytes	ENSG00000152219	T	4.03705e-15	-0.665989	1.86044e-10	NA	NA	11	30337470	ARL14EP
11:30337523:C:T	GTEx_v7	Cells_EBV-transformed_lymphocytes	ENSG00000152219	T	7.09608e-06	0.452352	1.86044e-10	NA	NA	11	30337523	ARL14EP
11:30338842:A:G	GTEx_v7	Cells_EBV-transformed_lymphocytes	ENSG00000152219	G	7.09608e-06	0.452352	1.86044e-10	NA	NA	11	30338842	ARL14EP
11:30339461:A:G	GTEx_v7	Cells_EBV-transformed_lymphocytes	ENSG00000152219	G	7.09608e-06	0.452352	1.86044e-10	NA	NA	11	30339461	ARL14EP
11:30340362:C:T	GTEx_v7	Cells_EBV-transformed_lymphocytes	ENSG00000152219	C	4.03705e-15	-0.665989	1.86044e-10	NA	NA	11	30340362	ARL14EP
11:30342150:A:G	GTEx_v7	Cells_EBV-transformed_lymphocytes	ENSG00000152219	A	3.93847e-06	0.479472	1.86044e-10	NA	NA	11	30342150	ARL14EP
11:30342495:A:G	GTEx_v7	Cells_EBV-transformed_lymphocytes	ENSG00000152219	A	8.0726e-06	0.451609	1.86044e-10	NA	NA	11	30342495	ARL14EP
11:30343757:C:T	GTEx_v7	Cells_EBV-transformed_lymphocytes	ENSG00000152219	T	8.0726e-06	0.451609	1.86044e-10	NA	NA	11	30343757	ARL14EP
11:30344591:C:T	GTEx_v7	Cells_EBV-transformed_lymphocytes	ENSG00000152219	T	8.0726e-06	0.451609	1.86044e-10	NA	NA	11	30344591	ARL14EP
11:30344725:C:T	GTEx_v7	Cells_EBV-transformed_lymphocytes	ENSG00000152219	T	3.93847e-06	0.479472	1.86044e-10	NA	NA	11	30344725	ARL14EP
11:30344883:C:G	GTEx_v7	Cells_EBV-transformed_lymphocytes	ENSG00000152219	C	3.49391e-15	-0.663825	1.86044e-10	NA	NA	11	30344883	ARL14EP
11:30346097:G:T	GTEx_v7	Cells_EBV-transformed_lymphocytes	ENSG00000152219	T	2.39482e-14	-0.648181	1.86044e-10	NA	NA	11	30346097	ARL14EP
11:30347828:C:T	GTEx_v7	Cells_EBV-transformed_lymphocytes	ENSG00000152219	C	3.37892e-14	-0.659941	1.86044e-10	NA	NA	11	30347828	ARL14EP
11:30347927:A:G	GTEx_v7	Cells_EBV-transformed_lymphocytes	ENSG00000152219	G	2.76707e-14	-0.654813	1.86044e-10	NA	NA	11	30347927	ARL14EP
11:30348973:A:G	GTEx_v7	Cells_EBV-transformed_lymphocytes	ENSG00000152219	A	2.76707e-14	-0.654813	1.86044e-10	NA	NA	11	30348973	ARL14EP
11:30349487:C:CACTCTA	GTEx_v7	Cells_EBV-transformed_lymphocytes	ENSG00000152219	C	8.0726e-06	0.451609	1.86044e-10	NA	NA	11	30349487	ARL14EP
11:30351223:A:G	GTEx_v7	Cells_EBV-transformed_lymphocytes	ENSG00000152219	G	2.02765e-12	-0.595715	1.86044e-10	NA	NA	11	30351223	ARL14EP
11:30354707:G:T	GTEx_v7	Cells_EBV-transformed_lymphocytes	ENSG00000152219	T	2.39482e-14	-0.648181	1.86044e-10	NA	NA	11	30354707	ARL14EP
11:30354904:A:C	GTEx_v7	Cells_EBV-transformed_lymphocytes	ENSG00000152219	C	1.58151e-05	0.45246	1.86044e-10	NA	NA	11	30354904	ARL14EP
11:30355197:C:T	GTEx_v7	Cells_EBV-transformed_lymphocytes	ENSG00000152219	T	8.17835e-06	0.465416	1.86044e-10	NA	NA	11	30355197	ARL14EP
11:30355707:A:C	GTEx_v7	Cells_EBV-transformed_lymphocytes	ENSG00000152219	C	1.67973e-09	-0.527964	1.86044e-10	NA	NA	11	30355707	ARL14EP
11:30360225:A:G	GTEx_v7	Cells_EBV-transformed_lymphocytes	ENSG00000152219	A	1.58151e-05	0.45246	1.86044e-10	NA	NA	11	30360225	ARL14EP
11:30363220:C:T	GTEx_v7	Cells_EBV-transformed_lymphocytes	ENSG00000152219	C	3.73859e-12	-0.602839	1.86044e-10	NA	NA	11	30363220	ARL14EP
11:30363682:C:T	GTEx_v7	Cells_EBV-transformed_lymphocytes	ENSG00000152219	T	2.67869e-12	-0.599163	1.86044e-10	NA	NA	11	30363682	ARL14EP
11:30365903:A:AAAT	GTEx_v7	Cells_EBV-transformed_lymphocytes	ENSG00000152219	A	7.85526e-06	0.424352	1.86044e-10	NA	NA	11	30365903	ARL14EP
11:30371858:G:T	GTEx_v7	Cells_EBV-transformed_lymphocytes	ENSG00000152219	T	1.16215e-12	-0.604183	1.86044e-10	NA	NA	11	30371858	ARL14EP
11:30374608:A:G	GTEx_v7	Cells_EBV-transformed_lymphocytes	ENSG00000152219	G	1.08766e-05	0.433831	1.86044e-10	NA	NA	11	30374608	ARL14EP
[truncated: 2,794 more rows]

## Sheet: ST8. Tissue specificity 
Category	GeneSet	N_genes	N_overlap	p	adjP	genes
DEG.up	Adipose_Tissue	1722	3	0.0144974442022493	0.434923326067479	ENSG00000167244:ENSG00000187151:ENSG00000166949
DEG.up	Adrenal_Gland	1449	2	0.047832262402531	1	ENSG00000081052:ENSG00000163947
DEG.up	Bladder	594	1	0.0452745770246382	1	ENSG00000144468
DEG.up	Blood	2156	1	0.359805873369689	1	ENSG00000162702
DEG.up	Blood_Vessel	2218	5	0.000939463463910502	0.0281839039173151	ENSG00000082175:ENSG00000187151:ENSG00000081052:ENSG00000147459:ENSG00000147437
DEG.up	Brain	2829	0	1	1
DEG.up	Breast	1778	2	0.0788917907441108	1	ENSG00000167244:ENSG00000082175
DEG.up	Cervix_Uteri	415	2	0.00159667012102437	0.047900103630731	ENSG00000082175:ENSG00000166949
DEG.up	Colon	1402	0	1	1
DEG.up	Esophagus	1136	0	1	1
DEG.up	Fallopian_Tube	225	1	0.00731698489709518	0.219509546912855	ENSG00000167244
DEG.up	Heart	531	0	1	1
DEG.up	Kidney	1148	1	0.14114634395548	1	ENSG00000081052
DEG.up	Liver	1314	2	0.0373661326781609	1	ENSG00000167244:ENSG00000129965
DEG.up	Lung	3721	4	0.0518015256077066	1	ENSG00000162702:ENSG00000081052:ENSG00000163947:ENSG00000147459
DEG.up	Muscle	967	0	1	1
DEG.up	Nerve	4521	4	0.104148062834683	1	ENSG00000167244:ENSG00000187151:ENSG00000147459:ENSG00000147437
DEG.up	Ovary	4571	7	0.00165521570590034	0.0496564711770103	ENSG00000167244:ENSG00000152219:ENSG00000082175:ENSG00000187151:ENSG00000166949:ENSG00000163947:ENSG00000147437
DEG.up	Pancreas	674	0	1	1
DEG.up	Pituitary	3984	4	0.0666162328275389	1	ENSG00000131808:ENSG00000066382:ENSG00000081052:ENSG00000163947
DEG.up	Prostate	2599	5	0.00216646578762307	0.0649939736286922	ENSG00000066382:ENSG00000082175:ENSG00000166949:ENSG00000081052:ENSG00000147437
DEG.up	Salivary_Gland	1671	0	1	1
DEG.up	Skin	2695	1	0.47421163797998	1	ENSG00000144468
DEG.up	Small_Intestine	2432	0	1	1
DEG.up	Spleen	3911	2	0.40179138387557	1	ENSG00000162702:ENSG00000147459
DEG.up	Stomach	1048	0	1	1
DEG.up	Testis	8682	2	0.927005261423274	1	ENSG00000162702:ENSG00000152219
DEG.up	Thyroid	4549	4	0.106373586301555	1	ENSG00000066382:ENSG00000166949:ENSG00000081052:ENSG00000147459
DEG.up	Uterus	4532	7	0.00156130467605098	0.0468391402815295	ENSG00000167244:ENSG00000152219:ENSG00000082175:ENSG00000166949:ENSG00000144468:ENSG00000163947:ENSG00000147437
DEG.up	Vagina	2324	4	0.00785905670373717	0.235771701112115	ENSG00000066382:ENSG00000082175:ENSG00000166949:ENSG00000147437
DEG.down	Adipose_Tissue	1481	3	0.00860869637764192	0.258260891329257	ENSG00000066382:ENSG00000081052:ENSG00000147459
DEG.down	Adrenal_Gland	3210	5	0.00636777992067121	0.191033397620136	ENSG00000162702:ENSG00000066382:ENSG00000166949:ENSG00000147459:ENSG00000147437
DEG.down	Bladder	27	0	1	1
DEG.down	Blood	5166	4	0.161914246007578	1	ENSG00000167244:ENSG00000166949:ENSG00000081052:ENSG00000147437
DEG.down	Blood_Vessel	1656	1	0.249142710701894	1	ENSG00000163947
DEG.down	Brain	5086	5	0.0550934417511047	1	ENSG00000167244:ENSG00000166949:ENSG00000144468:ENSG00000147459:ENSG00000147437
DEG.down	Breast	887	2	0.0133042898932489	0.399128696797468	ENSG00000081052:ENSG00000147459
DEG.down	Cervix_Uteri	8	0	1	1
DEG.down	Colon	1342	1	0.181101211896961	1	ENSG00000081052
DEG.down	Esophagus	1691	3	0.0136244730721777	0.408734192165332	ENSG00000066382:ENSG00000081052:ENSG00000147459
DEG.down	Fallopian_Tube	0	0	1	1
DEG.down	Heart	9001	7	0.105559736399493	1	ENSG00000162702:ENSG00000152219:ENSG00000166949:ENSG00000144468:ENSG00000163947:ENSG00000147459:ENSG00000147437
DEG.down	Kidney	3506	5	0.00985164853359403	0.295549456007821	ENSG00000162702:ENSG00000152219:ENSG00000082175:ENSG00000144468:ENSG00000147459
DEG.down	Liver	7690	5	0.268826211021943	1	ENSG00000152219:ENSG00000166949:ENSG00000144468:ENSG00000163947:ENSG00000147437
DEG.down	Lung	882	1	0.0908605676286164	1	ENSG00000167244
DEG.down	Muscle	6697	5	0.166280235554164	1	ENSG00000162702:ENSG00000144468:ENSG00000163947:ENSG00000147459:ENSG00000147437
DEG.down	Nerve	863	1	0.0875292922809131	1	ENSG00000081052
DEG.down	Ovary	1484	0	1	1
DEG.down	Pancreas	9164	8	0.0418118669427296	1	ENSG00000162702:ENSG00000167244:ENSG00000152219:ENSG00000166949:ENSG00000144468:ENSG00000081052:ENSG00000147459:ENSG00000147437
DEG.down	Pituitary	1869	0	1	1
DEG.down	Prostate	665	0	1	1
DEG.down	Salivary_Gland	1594	1	0.235497827485107	1	ENSG00000081052
DEG.down	Skin	2024	1	0.330726819771109	1	ENSG00000167244
DEG.down	Small_Intestine	1528	1	0.221061239516117	1	ENSG00000082175
DEG.down	Spleen	1953	2	0.0984205636571821	1	ENSG00000167244:ENSG00000066382
DEG.down	Stomach	2630	5	0.00230426724480422	0.0691280173441266	ENSG00000167244:ENSG00000082175:ENSG00000081052:ENSG00000163947:ENSG00000147437
DEG.down	Testis	2784	1	0.492161832853468	1	ENSG00000166949
DEG.down	Thyroid	1020	1	0.11616878395507	1	ENSG00000082175
DEG.down	Uterus	786	1	0.0744554138510536	1	ENSG00000147459
DEG.down	Vagina	577	2	0.00406731195210439	0.122019358563132	ENSG00000162702:ENSG00000081052
DEG.twoside	Adipose_Tissue	3203	6	0.00105229902396241	0.0315689707188722	ENSG00000167244:ENSG00000066382:ENSG00000187151:ENSG00000166949:ENSG00000081052:ENSG00000147459
DEG.twoside	Adrenal_Gland	4659	7	0.00188427344127794	0.0565282032383381	ENSG00000162702:ENSG00000066382:ENSG00000166949:ENSG00000081052:ENSG00000163947:ENSG00000147459:ENSG00000147437
DEG.twoside	Bladder	621	1	0.0490498039682465	1	ENSG00000144468
DEG.twoside	Blood	7322	5	0.228219685134148	1	ENSG00000162702:ENSG00000167244:ENSG00000166949:ENSG00000081052:ENSG00000147437
DEG.twoside	Blood_Vessel	3874	6	0.00329168552912131	0.0987505658736394	ENSG00000082175:ENSG00000187151:ENSG00000081052:ENSG00000163947:ENSG00000147459:ENSG00000147437
DEG.twoside	Brain	7915	5	0.294927455309354	1	ENSG00000167244:ENSG00000166949:ENSG00000144468:ENSG00000147459:ENSG00000147437
DEG.twoside	Breast	2665	4	0.0139250093146334	0.417750279439001	ENSG00000167244:ENSG00000082175:ENSG00000081052:ENSG00000147459
DEG.twoside	Cervix_Uteri	423	2	0.00168639217345948	0.0505917652037843	ENSG00000082175:ENSG00000166949
DEG.twoside	Colon	2744	1	0.484133117703352	1	ENSG00000081052
DEG.twoside	Esophagus	2827	3	0.0719472427055238	1	ENSG00000066382:ENSG00000081052:ENSG00000147459
DEG.twoside	Fallopian_Tube	225	1	0.00731698489709518	0.219509546912855	ENSG00000167244
DEG.twoside	Heart	9532	7	0.141138505730083	1	ENSG00000162702:ENSG00000152219:ENSG00000166949:ENSG00000144468:ENSG00000163947:ENSG00000147459:ENSG00000147437
DEG.twoside	Kidney	4654	6	0.00946219104225495	0.283865731267649	ENSG00000162702:ENSG00000152219:ENSG00000082175:ENSG00000144468:ENSG00000081052:ENSG00000147459
DEG.twoside	Liver	9004	7	0.105742179644206	1	ENSG00000167244:ENSG00000129965:ENSG00000152219:ENSG00000166949:ENSG00000144468:ENSG00000163947:ENSG00000147437
DEG.twoside	Lung	4603	5	0.0354855979656363	1	ENSG00000162702:ENSG00000167244:ENSG00000081052:ENSG00000163947:ENSG00000147459
DEG.twoside	Muscle	7664	5	0.265868731818439	1	ENSG00000162702:ENSG00000144468:ENSG00000163947:ENSG00000147459:ENSG00000147437
DEG.twoside	Nerve	5384	5	0.0702129475761647	1	ENSG00000167244:ENSG00000187151:ENSG00000081052:ENSG00000147459:ENSG00000147437
DEG.twoside	Ovary	6055	7	0.0105373281763949	0.316119845291848	ENSG00000167244:ENSG00000152219:ENSG00000082175:ENSG00000187151:ENSG00000166949:ENSG00000163947:ENSG00000147437
DEG.twoside	Pancreas	9838	8	0.065680831711708	1	ENSG00000162702:ENSG00000167244:ENSG00000152219:ENSG00000166949:ENSG00000144468:ENSG00000081052:ENSG00000147459:ENSG00000147437
DEG.twoside	Pituitary	5853	4	0.236941731307258	1	ENSG00000131808:ENSG00000066382:ENSG00000081052:ENSG00000163947
DEG.twoside	Prostate	3264	5	0.00692042153216969	0.207612645965091	ENSG00000066382:ENSG00000082175:ENSG00000166949:ENSG00000081052:ENSG00000147437
DEG.twoside	Salivary_Gland	3265	1	0.583272614151369	1	ENSG00000081052
DEG.twoside	Skin	4719	2	0.535249495804211	1	ENSG00000167244:ENSG00000144468
DEG.twoside	Small_Intestine	3960	1	0.695348483320754	1	ENSG00000082175
DEG.twoside	Spleen	5864	4	0.238239680829431	1	ENSG00000162702:ENSG00000167244:ENSG00000066382:ENSG00000147459
DEG.twoside	Stomach	3678	5	0.0124364809372252	0.373094428116755	ENSG00000167244:ENSG00000082175:ENSG00000081052:ENSG00000163947:ENSG00000147437
DEG.twoside	Testis	11466	3	0.95694599640372	1	ENSG00000162702:ENSG00000152219:ENSG00000166949
DEG.twoside	Thyroid	5569	5	0.0808218101911338	1	ENSG00000066382:ENSG00000082175:ENSG00000166949:ENSG00000081052:ENSG00000147459
DEG.twoside	Uterus	5318	8	0.000815442021156312	0.0244632606346894	ENSG00000167244:ENSG00000152219:ENSG00000082175:ENSG00000166949:ENSG00000144468:ENSG00000163947:ENSG00000147459:ENSG00000147437
DEG.twoside	Vagina	2901	6	0.000572396732698053	0.0171719019809416	ENSG00000162702:ENSG00000066382:ENSG00000082175:ENSG00000166949:ENSG00000081052:ENSG00000147437

## Sheet: ST9. Geneset analysis
Category	GeneSet	N_genes	N_overlap	p	adjP	genes	link
Chemical_and_Genetic_pertubation	matzuk central for female fertility	29	2	1.85103575018e-07	0.000629167051486	FSHB:GNRH1	http://www.broadinstitute.org/gsea/msigdb/cards/MATZUK_CENTRAL_FOR_FEMALE_FERTILITY
Chemical_and_Genetic_pertubation	zwang class 1 transiently induced by egf	506	4	1.11405218514e-06	0.00189333168865	ZNF281:SMAD3:ARHGEF3:DOCK5	http://www.broadinstitute.org/gsea/msigdb/cards/ZWANG_CLASS_1_TRANSIENTLY_INDUCED_BY_EGF
Chemical_and_Genetic_pertubation	turashvili breast lobular carcinoma vs lobular normal up	94	2	6.68704732062e-06	0.00302416899924	MPPED2:PGR	http://www.broadinstitute.org/gsea/msigdb/cards/TURASHVILI_BREAST_LOBULAR_CARCINOMA_VS_LOBULAR_NORMAL_UP
Chemical_and_Genetic_pertubation	plasari tgfb1 signaling via nfic 1hr dn	105	2	9.32756705458e-06	0.00302416899924	IGF2:MPPED2	http://www.broadinstitute.org/gsea/msigdb/cards/PLASARI_TGFB1_SIGNALING_VIA_NFIC_1HR_DN
Chemical_and_Genetic_pertubation	figueroa aml methylation cluster 3 up	170	2	3.94176419797e-05	0.00554922579618	ZNF281:SMAD3	http://www.broadinstitute.org/gsea/msigdb/cards/FIGUEROA_AML_METHYLATION_CLUSTER_3_UP
Chemical_and_Genetic_pertubation	shepard bmyb morpholino up	205	2	6.87601650033e-05	0.00707193433424	IGF2:MPPED2	http://www.broadinstitute.org/gsea/msigdb/cards/SHEPARD_BMYB_MORPHOLINO_UP
Chemical_and_Genetic_pertubation	bhat esr1 targets not via akt1 up	211	2	7.49013345197e-05	0.00707193433424	MPPED2:PGR	http://www.broadinstitute.org/gsea/msigdb/cards/BHAT_ESR1_TARGETS_NOT_VIA_AKT1_UP
Chemical_and_Genetic_pertubation	delys thyroid cancer dn	231	2	9.7941230348e-05	0.00725586281667	IGF2:MPPED2	http://www.broadinstitute.org/gsea/msigdb/cards/DELYS_THYROID_CANCER_DN
Chemical_and_Genetic_pertubation	thum systolic heart failure dn	234	2	0.000101751848351	0.00733775986225	DOCK5:GNRH1	http://www.broadinstitute.org/gsea/msigdb/cards/THUM_SYSTOLIC_HEART_FAILURE_DN
Chemical_and_Genetic_pertubation	yoshimura mapk8 targets up	1299	4	0.000105781180715	0.00733775986225	IGF2:FSHB:PGR:GNRH1	http://www.broadinstitute.org/gsea/msigdb/cards/YOSHIMURA_MAPK8_TARGETS_UP
Chemical_and_Genetic_pertubation	doane response to androgen dn	241	2	0.000111017311757	0.0073989773071	SMAD3:ARHGEF3	http://www.broadinstitute.org/gsea/msigdb/cards/DOANE_RESPONSE_TO_ANDROGEN_DN
Chemical_and_Genetic_pertubation	massarweh tamoxifen resistance dn	252	2	0.000126663184725	0.00797274379408	MPPED2:PGR	http://www.broadinstitute.org/gsea/msigdb/cards/MASSARWEH_TAMOXIFEN_RESISTANCE_DN
Chemical_and_Genetic_pertubation	browne hcmv infection 4hr dn	252	2	0.000126663184725	0.00797274379408	SMAD3:GNRH1	http://www.broadinstitute.org/gsea/msigdb/cards/BROWNE_HCMV_INFECTION_4HR_DN
Chemical_and_Genetic_pertubation	bhat esr1 targets via akt1 up	281	2	0.000174634257712	0.00987248606339	MPPED2:PGR	http://www.broadinstitute.org/gsea/msigdb/cards/BHAT_ESR1_TARGETS_VIA_AKT1_UP
Chemical_and_Genetic_pertubation	creighton endocrine therapy resistance 4	301	2	0.000213780258185	0.0106858690819	MPPED2:PGR	http://www.broadinstitute.org/gsea/msigdb/cards/CREIGHTON_ENDOCRINE_THERAPY_RESISTANCE_4
Chemical_and_Genetic_pertubation	koinuma targets of smad2 or smad3	821	3	0.000249531913739	0.0116186160931	SMAD3:ARHGEF3:DOCK5	http://www.broadinstitute.org/gsea/msigdb/cards/KOINUMA_TARGETS_OF_SMAD2_OR_SMAD3
Chemical_and_Genetic_pertubation	mikkelsen npc hcp with h3k27me3	341	2	0.000308273629253	0.0130977758229	IGF2:PGR	http://www.broadinstitute.org/gsea/msigdb/cards/MIKKELSEN_NPC_HCP_WITH_H3K27ME3
Chemical_and_Genetic_pertubation	foster tolerant macrophage dn	409	2	0.000524203372391	0.0185600756537	ZNF281:ARHGEF3	http://www.broadinstitute.org/gsea/msigdb/cards/FOSTER_TOLERANT_MACROPHAGE_DN
Chemical_and_Genetic_pertubation	charafe breast cancer luminal vs basal dn	449	2	0.00068745714854	0.0226860859018	SMAD3:DOCK5	http://www.broadinstitute.org/gsea/msigdb/cards/CHARAFE_BREAST_CANCER_LUMINAL_VS_BASAL_DN
Chemical_and_Genetic_pertubation	zheng bound by foxp3	489	2	0.000880161093029	0.0274222262292	SMAD3:ARHGEF3	http://www.broadinstitute.org/gsea/msigdb/cards/ZHENG_BOUND_BY_FOXP3
Chemical_and_Genetic_pertubation	perez tp53 targets	1154	3	0.000903586154067	0.0274222262292	ARL14EP:SMAD3:COL4A4	http://www.broadinstitute.org/gsea/msigdb/cards/PEREZ_TP53_TARGETS
Chemical_and_Genetic_pertubation	dutertre estradiol response 24hr dn	503	2	0.000954938659201	0.0282246652402	ZNF281:SMAD3	http://www.broadinstitute.org/gsea/msigdb/cards/DUTERTRE_ESTRADIOL_RESPONSE_24HR_DN
Chemical_and_Genetic_pertubation	rao bound by sall4 isoform b	517	2	0.00103365335038	0.0292782311495	ARHGEF3:GNRH1	http://www.broadinstitute.org/gsea/msigdb/cards/RAO_BOUND_BY_SALL4_ISOFORM_B
Chemical_and_Genetic_pertubation	berenjeno transformed by rhoa up	536	2	0.00114692409628	0.0309300966426	IGF2:ARL14EP	http://www.broadinstitute.org/gsea/msigdb/cards/BERENJENO_TRANSFORMED_BY_RHOA_UP
Chemical_and_Genetic_pertubation	west adrenocortical tumor dn	544	2	0.00119688010928	0.0315363991585	COL4A4:ARHGEF3	http://www.broadinstitute.org/gsea/msigdb/cards/WEST_ADRENOCORTICAL_TUMOR_DN
Hallmark_gene_sets	hallmark estrogen response early	200	2	6.39025011938e-05	0.0031312225585	MPPED2:PGR	http://www.broadinstitute.org/gsea/msigdb/cards/HALLMARK_ESTROGEN_RESPONSE_EARLY
GO_cc	go endoplasmic reticulum part	1160	3	0.000921264952901	0.0358064978361	RHBDD1:COL4A4:GNRH1	http://www.broadinstitute.org/gsea/msigdb/cards/GO_ENDOPLASMIC_RETICULUM_PART
Immunologic_signatures	gse7460 ctrl vs tgfb treated act foxp3 mut tconv up	200	3	9.90963013719e-07	0.00482698083983	ZNF281:SMAD3:ARHGEF3	http://www.broadinstitute.org/gsea/msigdb/cards/GSE7460_CTRL_VS_TGFB_TREATED_ACT_FOXP3_MUT_TCONV_UP
Immunologic_signatures	gse37319 wt vs rc3h1 ko cd44low cd8 tcell dn	136	2	2.02539032369e-05	0.00527574717483	MPPED2:ARHGEF3	http://www.broadinstitute.org/gsea/msigdb/cards/GSE37319_WT_VS_RC3H1_KO_CD44LOW_CD8_TCELL_DN
Immunologic_signatures	gse6259 33d1 pos dc vs bcell dn	147	2	2.55529984602e-05	0.00527574717483	MPPED2:DOCK5	http://www.broadinstitute.org/gsea/msigdb/cards/GSE6259_33D1_POS_DC_VS_BCELL_DN
Immunologic_signatures	gse6090 unstim vs dc-sign stim dc up	162	2	3.41449752788e-05	0.00527574717483	MPPED2:RHBDD1	http://www.broadinstitute.org/gsea/msigdb/cards/GSE6090_UNSTIM_VS_DC-SIGN_STIM_DC_UP
Immunologic_signatures	gse3565 ctrl vs lps injected splenocytes up	172	2	4.08144694393e-05	0.00527574717483	SMAD3:DOCK5	http://www.broadinstitute.org/gsea/msigdb/cards/GSE3565_CTRL_VS_LPS_INJECTED_SPLENOCYTES_UP
Immunologic_signatures	gse3920 ifna vs ifng treated fibroblast up	175	2	4.2970112152e-05	0.00527574717483	SMAD3:DOCK5	http://www.broadinstitute.org/gsea/msigdb/cards/GSE3920_IFNA_VS_IFNG_TREATED_FIBROBLAST_UP
Immunologic_signatures	gse4590 large pre bcell vs vpreb pos large pre bcell dn	179	2	4.59588610521e-05	0.00527574717483	SMAD3:ARHGEF3	http://www.broadinstitute.org/gsea/msigdb/cards/GSE4590_LARGE_PRE_BCELL_VS_VPREB_POS_LARGE_PRE_BCELL_DN
Immunologic_signatures	gse2706 unstim vs 2h lps dc up	192	2	5.66080450685e-05	0.00527574717483	ZNF281:ARL14EP	http://www.broadinstitute.org/gsea/msigdb/cards/GSE2706_UNSTIM_VS_2H_LPS_DC_UP
Immunologic_signatures	gse28130 activated vs induceed treg dn	195	2	5.92756027252e-05	0.00527574717483	IGF2:GNRH1	http://www.broadinstitute.org/gsea/msigdb/cards/GSE28130_ACTIVATED_VS_INDUCEED_TREG_DN
Immunologic_signatures	gse22886 naive vs igm memory bcell up	195	2	5.92756027252e-05	0.00527574717483	SMAD3:DOCK5	http://www.broadinstitute.org/gsea/msigdb/cards/GSE22886_NAIVE_VS_IGM_MEMORY_BCELL_UP
Immunologic_signatures	gse29949 cd8 pos dc spleen vs dc brain dn	196	2	6.01827731576e-05	0.00527574717483	FSHB:GNRH1	http://www.broadinstitute.org/gsea/msigdb/cards/GSE29949_CD8_POS_DC_SPLEEN_VS_DC_BRAIN_DN
Immunologic_signatures	gse36476 young vs old donor memory cd4 tcell 72h tsst act dn	196	2	6.01827731576e-05	0.00527574717483	ZNF281:GNRH1	http://www.broadinstitute.org/gsea/msigdb/cards/GSE36476_YOUNG_VS_OLD_DONOR_MEMORY_CD4_TCELL_72H_TSST_ACT_DN
Immunologic_signatures	gse41176 wt vs tak1 ko unstim bcell dn	197	2	6.10990061367e-05	0.00527574717483	PGR:COL4A4	http://www.broadinstitute.org/gsea/msigdb/cards/GSE41176_WT_VS_TAK1_KO_UNSTIM_BCELL_DN
Immunologic_signatures	gse3982 nkcell vs th2 up	197	2	6.10990061367e-05	0.00527574717483	PGR:ARHGEF3	http://www.broadinstitute.org/gsea/msigdb/cards/GSE3982_NKCELL_VS_TH2_UP
Immunologic_signatures	gse3982 neutrophil vs nkcell dn	198	2	6.20243437772e-05	0.00527574717483	PGR:ARHGEF3	http://www.broadinstitute.org/gsea/msigdb/cards/GSE3982_NEUTROPHIL_VS_NKCELL_DN
Immunologic_signatures	gse17721 0.5h vs 8h gardiquimod bmdc dn	198	2	6.20243437772e-05	0.00527574717483	ARL14EP:ARHGEF3	http://www.broadinstitute.org/gsea/msigdb/cards/GSE17721_0.5H_VS_8H_GARDIQUIMOD_BMDC_DN
Immunologic_signatures	gse22229 untreated vs immunosupp therapy renal transplant patient pbmc up	199	2	6.29588281248e-05	0.00527574717483	MPPED2:DOCK5	http://www.broadinstitute.org/gsea/msigdb/cards/GSE22229_UNTREATED_VS_IMMUNOSUPP_THERAPY_RENAL_TRANSPLANT_PATIENT_PBMC_UP
Immunologic_signatures	gse5542 ifna vs ifna and ifng treated epithelial cells 24h up	199	2	6.29588281248e-05	0.00527574717483	ZNF281:ARL14EP	http://www.broadinstitute.org/gsea/msigdb/cards/GSE5542_IFNA_VS_IFNA_AND_IFNG_TREATED_EPITHELIAL_CELLS_24H_UP
Immunologic_signatures	gse8921 unstim vs tlr1 2 stim monocyte 6h dn	199	2	6.29588281248e-05	0.00527574717483	SMAD3:COL4A4	http://www.broadinstitute.org/gsea/msigdb/cards/GSE8921_UNSTIM_VS_TLR1_2_STIM_MONOCYTE_6H_DN
Immunologic_signatures	gse17721 pam3csk4 vs gadiquimod 1h bmdc up	199	2	6.29588281248e-05	0.00527574717483	COL4A4:ARHGEF3	http://www.broadinstitute.org/gsea/msigdb/cards/GSE17721_PAM3CSK4_VS_GADIQUIMOD_1H_BMDC_UP
Immunologic_signatures	gse29949 microglia brain vs monocyte bone marrow up	199	2	6.29588281248e-05	0.00527574717483	MPPED2:GNRH1	http://www.broadinstitute.org/gsea/msigdb/cards/GSE29949_MICROGLIA_BRAIN_VS_MONOCYTE_BONE_MARROW_UP
Immunologic_signatures	gse42021 cd24int treg vs cd24int tconv thymus dn	199	2	6.29588281248e-05	0.00527574717483	PGR:COL4A4	http://www.broadinstitute.org/gsea/msigdb/cards/GSE42021_CD24INT_TREG_VS_CD24INT_TCONV_THYMUS_DN
Immunologic_signatures	gse2770 untreated vs il12 treated act cd4 tcell 6h up	199	2	6.29588281248e-05	0.00527574717483	ARL14EP:RHBDD1	http://www.broadinstitute.org/gsea/msigdb/cards/GSE2770_UNTREATED_VS_IL12_TREATED_ACT_CD4_TCELL_6H_UP
Immunologic_signatures	gse17721 polyic vs gardiquimod 1h bmdc dn	199	2	6.29588281248e-05	0.00527574717483	RHBDD1:ARHGEF3	http://www.broadinstitute.org/gsea/msigdb/cards/GSE17721_POLYIC_VS_GARDIQUIMOD_1H_BMDC_DN
Immunologic_signatures	gse7852 thymus vs fat treg dn	199	2	6.29588281248e-05	0.00527574717483	ARL14EP:SMAD3	http://www.broadinstitute.org/gsea/msigdb/cards/GSE7852_THYMUS_VS_FAT_TREG_DN
Immunologic_signatures	gse35685 cd34pos cd38neg vs cd34pos cd10pos bone marrow dn	199	2	6.29588281248e-05	0.00527574717483	ZNF281:ARHGEF3	http://www.broadinstitute.org/gsea/msigdb/cards/GSE35685_CD34POS_CD38NEG_VS_CD34POS_CD10POS_BONE_MARROW_DN
Immunologic_signatures	gse7460 foxp3 mut vs wt act with tgfb tconv dn	199	2	6.29588281248e-05	0.00527574717483	SMAD3:ARHGEF3	http://www.broadinstitute.org/gsea/msigdb/cards/GSE7460_FOXP3_MUT_VS_WT_ACT_WITH_TGFB_TCONV_DN
Immunologic_signatures	gse14769 unstim vs 20min lps bmdm dn	199	2	6.29588281248e-05	0.00527574717483	FSHB:ARL14EP	http://www.broadinstitute.org/gsea/msigdb/cards/GSE14769_UNSTIM_VS_20MIN_LPS_BMDM_DN
Immunologic_signatures	gse19941 unstim vs lps and il10 stim il10 ko macrophage up	199	2	6.29588281248e-05	0.00527574717483	MPPED2:SMAD3	http://www.broadinstitute.org/gsea/msigdb/cards/GSE19941_UNSTIM_VS_LPS_AND_IL10_STIM_IL10_KO_MACROPHAGE_UP
Immunologic_signatures	gse17721 0.5h vs 4h cpg bmdc dn	199	2	6.29588281248e-05	0.00527574717483	ARL14EP:ARHGEF3	http://www.broadinstitute.org/gsea/msigdb/cards/GSE17721_0.5H_VS_4H_CPG_BMDC_DN
Immunologic_signatures	gse13493 dp vs cd8pos thymocyte dn	199	2	6.29588281248e-05	0.00527574717483	ARHGEF3:DOCK5	http://www.broadinstitute.org/gsea/msigdb/cards/GSE13493_DP_VS_CD8POS_THYMOCYTE_DN
Immunologic_signatures	gse30962 acute vs chronic lcmv primary inf cd8 tcell up	199	2	6.29588281248e-05	0.00527574717483	SMAD3:DOCK5	http://www.broadinstitute.org/gsea/msigdb/cards/GSE30962_ACUTE_VS_CHRONIC_LCMV_PRIMARY_INF_CD8_TCELL_UP
Immunologic_signatures	gse17721 0.5h vs 8h cpg bmdc dn	199	2	6.29588281248e-05	0.00527574717483	ZNF281:ARL14EP	http://www.broadinstitute.org/gsea/msigdb/cards/GSE17721_0.5H_VS_8H_CPG_BMDC_DN
Immunologic_signatures	gse43863 tfh vs ly6c low cxcr5neg effector cd4 tcell dn	199	2	6.29588281248e-05	0.00527574717483	PGR:SMAD3	http://www.broadinstitute.org/gsea/msigdb/cards/GSE43863_TFH_VS_LY6C_LOW_CXCR5NEG_EFFECTOR_CD4_TCELL_DN
Immunologic_signatures	gse17721 ctrl vs cpg 0.5h bmdc up	199	2	6.29588281248e-05	0.00527574717483	ARL14EP:DOCK5	http://www.broadinstitute.org/gsea/msigdb/cards/GSE17721_CTRL_VS_CPG_0.5H_BMDC_UP
Immunologic_signatures	gse40068 cxcr5neg bcl6neg cd4 tcell vs cxcr5pos bcl6neg tfh dn	200	2	6.39025011938e-05	0.00527574717483	SMAD3:DOCK5	http://www.broadinstitute.org/gsea/msigdb/cards/GSE40068_CXCR5NEG_BCL6NEG_CD4_TCELL_VS_CXCR5POS_BCL6NEG_TFH_DN
Immunologic_signatures	gse43955 10h vs 60h act cd4 tcell with tgfb il6 up	200	2	6.39025011938e-05	0.00527574717483	ARL14EP:COL4A4	http://www.broadinstitute.org/gsea/msigdb/cards/GSE43955_10H_VS_60H_ACT_CD4_TCELL_WITH_TGFB_IL6_UP
Immunologic_signatures	gse36078 wt vs il1r ko lung dc after ad5 inf up	200	2	6.39025011938e-05	0.00527574717483	SMAD3:DOCK5	http://www.broadinstitute.org/gsea/msigdb/cards/GSE36078_WT_VS_IL1R_KO_LUNG_DC_AFTER_AD5_INF_UP
Immunologic_signatures	gse40273 eos ko vs wt treg up	200	2	6.39025011938e-05	0.00527574717483	ARL14EP:SMAD3	http://www.broadinstitute.org/gsea/msigdb/cards/GSE40273_EOS_KO_VS_WT_TREG_UP
Immunologic_signatures	gse26488 hdac7 ko vs vp16 transgenic hdac7 ko double positive thymocyte dn	200	2	6.39025011938e-05	0.00527574717483	ARHGEF3:DOCK5	http://www.broadinstitute.org/gsea/msigdb/cards/GSE26488_HDAC7_KO_VS_VP16_TRANSGENIC_HDAC7_KO_DOUBLE_POSITIVE_THYMOCYTE_DN
Immunologic_signatures	gse32533 wt vs mir17 ko act cd4 tcell up	200	2	6.39025011938e-05	0.00527574717483	ZNF281:MPPED2	http://www.broadinstitute.org/gsea/msigdb/cards/GSE32533_WT_VS_MIR17_KO_ACT_CD4_TCELL_UP
Immunologic_signatures	gse13306 ra vs untreated mem cd4 tcell up	200	2	6.39025011938e-05	0.00527574717483	SMAD3:DOCK5	http://www.broadinstitute.org/gsea/msigdb/cards/GSE13306_RA_VS_UNTREATED_MEM_CD4_TCELL_UP
Immunologic_signatures	gse5503 mln dc vs pln dc activated allogenic tcell dn	200	2	6.39025011938e-05	0.00527574717483	FSHB:PGR	http://www.broadinstitute.org/gsea/msigdb/cards/GSE5503_MLN_DC_VS_PLN_DC_ACTIVATED_ALLOGENIC_TCELL_DN
Immunologic_signatures	gse15930 stim vs stim and trichostatina 48h cd8 t cell dn	200	2	6.39025011938e-05	0.00527574717483	ARL14EP:SMAD3	http://www.broadinstitute.org/gsea/msigdb/cards/GSE15930_STIM_VS_STIM_AND_TRICHOSTATINA_48H_CD8_T_CELL_DN
Immunologic_signatures	gse17721 lps vs pam3csk4 4h bmdc up	200	2	6.39025011938e-05	0.00527574717483	ZNF281:SMAD3	http://www.broadinstitute.org/gsea/msigdb/cards/GSE17721_LPS_VS_PAM3CSK4_4H_BMDC_UP
Immunologic_signatures	gse17721 lps vs cpg 2h bmdc dn	200	2	6.39025011938e-05	0.00527574717483	FSHB:ARHGEF3	http://www.broadinstitute.org/gsea/msigdb/cards/GSE17721_LPS_VS_CPG_2H_BMDC_DN
Immunologic_signatures	gse17721 0.5h vs 12h cpg bmdc dn	200	2	6.39025011938e-05	0.00527574717483	ZNF281:ARL14EP	http://www.broadinstitute.org/gsea/msigdb/cards/GSE17721_0.5H_VS_12H_CPG_BMDC_DN
Immunologic_signatures	gse17721 0.5h vs 24h cpg bmdc dn	200	2	6.39025011938e-05	0.00527574717483	ZNF281:ARHGEF3	http://www.broadinstitute.org/gsea/msigdb/cards/GSE17721_0.5H_VS_24H_CPG_BMDC_DN
Immunologic_signatures	gse360 ctrl vs l major mac up	200	2	6.39025011938e-05	0.00527574717483	IGF2:SMAD3	http://www.broadinstitute.org/gsea/msigdb/cards/GSE360_CTRL_VS_L_MAJOR_MAC_UP
Immunologic_signatures	gse19923 heb ko vs heb and e2a ko dp thymocyte dn	200	2	6.39025011938e-05	0.00527574717483	ZNF281:ARHGEF3	http://www.broadinstitute.org/gsea/msigdb/cards/GSE19923_HEB_KO_VS_HEB_AND_E2A_KO_DP_THYMOCYTE_DN
Immunologic_signatures	gse7852 ln vs fat treg dn	200	2	6.39025011938e-05	0.00527574717483	ARL14EP:SMAD3	http://www.broadinstitute.org/gsea/msigdb/cards/GSE7852_LN_VS_FAT_TREG_DN
Immunologic_signatures	gse2770 il4 act vs act cd4 tcell 2h dn	200	2	6.39025011938e-05	0.00527574717483	ARL14EP:ARHGEF3	http://www.broadinstitute.org/gsea/msigdb/cards/GSE2770_IL4_ACT_VS_ACT_CD4_TCELL_2H_DN
Immunologic_signatures	gse1925 ctrl vs ifng primed macrophage up	200	2	6.39025011938e-05	0.00527574717483	SMAD3:DOCK5	http://www.broadinstitute.org/gsea/msigdb/cards/GSE1925_CTRL_VS_IFNG_PRIMED_MACROPHAGE_UP
Immunologic_signatures	gse46606 unstim vs cd40l il2 il5 3day stimulated irf4high sorted bcell up	200	2	6.39025011938e-05	0.00527574717483	ZNF281:ARHGEF3	http://www.broadinstitute.org/gsea/msigdb/cards/GSE46606_UNSTIM_VS_CD40L_IL2_IL5_3DAY_STIMULATED_IRF4HIGH_SORTED_BCELL_UP
Immunologic_signatures	gse5142 ctrl vs htert transduced cd8 tcell early passage clone up	200	2	6.39025011938e-05	0.00527574717483	ZNF281:ARHGEF3	http://www.broadinstitute.org/gsea/msigdb/cards/GSE5142_CTRL_VS_HTERT_TRANSDUCED_CD8_TCELL_EARLY_PASSAGE_CLONE_UP
Immunologic_signatures	gse5589 lps vs lps and il10 stim il6 ko macrophage 45min dn	200	2	6.39025011938e-05	0.00527574717483	PGR:DOCK5	http://www.broadinstitute.org/gsea/msigdb/cards/GSE5589_LPS_VS_LPS_AND_IL10_STIM_IL6_KO_MACROPHAGE_45MIN_DN
Immunologic_signatures	gse6674 cpg vs cpg and anti igm stim bcell dn	200	2	6.39025011938e-05	0.00527574717483	ARL14EP:RHBDD1	http://www.broadinstitute.org/gsea/msigdb/cards/GSE6674_CPG_VS_CPG_AND_ANTI_IGM_STIM_BCELL_DN
Immunologic_signatures	gse9650 gp33 vs gp276 lcmv specific exhausted cd8 tcell up	200	2	6.39025011938e-05	0.00527574717483	IGF2:PGR	http://www.broadinstitute.org/gsea/msigdb/cards/GSE9650_GP33_VS_GP276_LCMV_SPECIFIC_EXHAUSTED_CD8_TCELL_UP
Immunologic_signatures	gse1925 ctrl vs ifng primed macrophage dn	200	2	6.39025011938e-05	0.00527574717483	ARHGEF3:DOCK5	http://www.broadinstitute.org/gsea/msigdb/cards/GSE1925_CTRL_VS_IFNG_PRIMED_MACROPHAGE_DN
GO_bp	go multi multicellular organism process	213	3	1.27340181993e-06	0.00273889862762	IGF2:FSHB:GNRH1	http://www.broadinstitute.org/gsea/msigdb/cards/GO_MULTI_MULTICELLULAR_ORGANISM_PROCESS
GO_bp	go transforming growth factor beta receptor signaling pathway	94	2	6.68704732062e-06	0.00273889862762	FSHB:SMAD3	http://www.broadinstitute.org/gsea/msigdb/cards/GO_TRANSFORMING_GROWTH_FACTOR_BETA_RECEPTOR_SIGNALING_PATHWAY
GO_bp	go regulation of cellular component movement	771	4	8.69820374091e-06	0.00273889862762	FSHB:SMAD3:DOCK5:GNRH1	http://www.broadinstitute.org/gsea/msigdb/cards/GO_REGULATION_OF_CELLULAR_COMPONENT_MOVEMENT
GO_bp	go response to endogenous stimulus	1447	5	1.11570060851e-05	0.00273889862762	IGF2:FSHB:PGR:SMAD3:GNRH1	http://www.broadinstitute.org/gsea/msigdb/cards/GO_RESPONSE_TO_ENDOGENOUS_STIMULUS
GO_bp	go ovulation cycle	113	2	1.16280820856e-05	0.00273889862762	FSHB:GNRH1	http://www.broadinstitute.org/gsea/msigdb/cards/GO_OVULATION_CYCLE
GO_bp	go regulation of cell proliferation	1492	5	1.32903180221e-05	0.00273889862762	IGF2:FSHB:SMAD3:RHBDD1:GNRH1	http://www.broadinstitute.org/gsea/msigdb/cards/GO_REGULATION_OF_CELL_PROLIFERATION
GO_bp	go multi organism reproductive process	869	4	1.5510761322e-05	0.00273889862762	IGF2:FSHB:RHBDD1:GNRH1	http://www.broadinstitute.org/gsea/msigdb/cards/GO_MULTI_ORGANISM_REPRODUCTIVE_PROCESS
GO_bp	go regulation of reproductive process	128	2	1.68941169083e-05	0.00273889862762	RHBDD1:GNRH1	http://www.broadinstitute.org/gsea/msigdb/cards/GO_REGULATION_OF_REPRODUCTIVE_PROCESS
GO_bp	go positive regulation of locomotion	420	3	1.86155643714e-05	0.00273889862762	FSHB:SMAD3:DOCK5	http://www.broadinstitute.org/gsea/msigdb/cards/GO_POSITIVE_REGULATION_OF_LOCOMOTION
GO_bp	go response to organic cyclic compound	915	4	1.98856175232e-05	0.00273889862762	IGF2:PGR:SMAD3:GNRH1	http://www.broadinstitute.org/gsea/msigdb/cards/GO_RESPONSE_TO_ORGANIC_CYCLIC_COMPOUND
GO_bp	go response to ethanol	136	2	2.02539032369e-05	0.00273889862762	IGF2:GNRH1	http://www.broadinstitute.org/gsea/msigdb/cards/GO_RESPONSE_TO_ETHANOL
GO_bp	go negative regulation of defense response	143	2	2.35319116602e-05	0.00273889862762	IGF2:SMAD3	http://www.broadinstitute.org/gsea/msigdb/cards/GO_NEGATIVE_REGULATION_OF_DEFENSE_RESPONSE
GO_bp	go response to transforming growth factor beta	143	2	2.35319116602e-05	0.00273889862762	FSHB:SMAD3	http://www.broadinstitute.org/gsea/msigdb/cards/GO_RESPONSE_TO_TRANSFORMING_GROWTH_FACTOR_BETA
GO_bp	go regulation of t cell proliferation	144	2	2.4026918772e-05	0.00273889862762	IGF2:GNRH1	http://www.broadinstitute.org/gsea/msigdb/cards/GO_REGULATION_OF_T_CELL_PROLIFERATION
GO_bp	go positive regulation of gene expression	1729	5	3.0720339935e-05	0.00294420915007	ZNF281:FSHB:PGR:SMAD3:RHBDD1	http://www.broadinstitute.org/gsea/msigdb/cards/GO_POSITIVE_REGULATION_OF_GENE_EXPRESSION
GO_bp	go cellular response to endogenous stimulus	1006	4	3.13496476197e-05	0.00294420915007	IGF2:FSHB:PGR:SMAD3	http://www.broadinstitute.org/gsea/msigdb/cards/GO_CELLULAR_RESPONSE_TO_ENDOGENOUS_STIMULUS
GO_bp	go response to steroid hormone	496	3	3.56586948776e-05	0.00300153684284	IGF2:PGR:GNRH1	http://www.broadinstitute.org/gsea/msigdb/cards/GO_RESPONSE_TO_STEROID_HORMONE
GO_bp	go positive regulation of biosynthetic process	1801	5	3.86838297389e-05	0.00303434474209	ZNF281:IGF2:FSHB:PGR:SMAD3	http://www.broadinstitute.org/gsea/msigdb/cards/GO_POSITIVE_REGULATION_OF_BIOSYNTHETIC_PROCESS
GO_bp	go cellular response to organic substance	1843	5	4.40521832369e-05	0.00303434474209	IGF2:FSHB:PGR:SMAD3:RHBDD1	http://www.broadinstitute.org/gsea/msigdb/cards/GO_CELLULAR_RESPONSE_TO_ORGANIC_SUBSTANCE
GO_bp	go transmembrane receptor protein serine threonine kinase signaling pathway	189	2	5.40205305824e-05	0.00349032650374	FSHB:SMAD3	http://www.broadinstitute.org/gsea/msigdb/cards/GO_TRANSMEMBRANE_RECEPTOR_PROTEIN_SERINE_THREONINE_KINASE_SIGNALING_PATHWAY
GO_bp	go regulation of leukocyte proliferation	203	2	6.67890722783e-05	0.00393294638277	IGF2:GNRH1	http://www.broadinstitute.org/gsea/msigdb/cards/GO_REGULATION_OF_LEUKOCYTE_PROLIFERATION
GO_bp	go developmental process involved in reproduction	594	3	7.18535924092e-05	0.00417828639859	FSHB:RHBDD1:GNRH1	http://www.broadinstitute.org/gsea/msigdb/cards/GO_DEVELOPMENTAL_PROCESS_INVOLVED_IN_REPRODUCTION
GO_bp	go regulation of cell adhesion	624	3	8.69457004885e-05	0.00458761243175	IGF2:SMAD3:GNRH1	http://www.broadinstitute.org/gsea/msigdb/cards/GO_REGULATION_OF_CELL_ADHESION
GO_bp	go regulation of gene expression epigenetic	227	2	9.30073662442e-05	0.00460287518902	IGF2:SMAD3	http://www.broadinstitute.org/gsea/msigdb/cards/GO_REGULATION_OF_GENE_EXPRESSION_EPIGENETIC
GO_bp	go reproduction	1274	4	9.64998503871e-05	0.00472544530527	IGF2:FSHB:RHBDD1:GNRH1	http://www.broadinstitute.org/gsea/msigdb/cards/GO_REPRODUCTION
GO_bp	go ossification	251	2	0.000125184855977	0.00536259870644	IGF2:SMAD3	http://www.broadinstitute.org/gsea/msigdb/cards/GO_OSSIFICATION
GO_bp	go cellular process involved in reproduction in multicellular organism	252	2	0.000126663184725	0.00536259870644	FSHB:RHBDD1	http://www.broadinstitute.org/gsea/msigdb/cards/GO_CELLULAR_PROCESS_INVOLVED_IN_REPRODUCTION_IN_MULTICELLULAR_ORGANISM
GO_bp	go enzyme linked receptor protein signaling pathway	688	3	0.000126718265125	0.00536259870644	IGF2:FSHB:SMAD3	http://www.broadinstitute.org/gsea/msigdb/cards/GO_ENZYME_LINKED_RECEPTOR_PROTEIN_SIGNALING_PATHWAY
GO_bp	go cellular response to abiotic stimulus	263	2	0.000143682940346	0.00574407635465	IGF2:RHBDD1	http://www.broadinstitute.org/gsea/msigdb/cards/GO_CELLULAR_RESPONSE_TO_ABIOTIC_STIMULUS
GO_bp	go protein maturation	264	2	0.00014530014035	0.00574407635465	FSHB:SMAD3	http://www.broadinstitute.org/gsea/msigdb/cards/GO_PROTEIN_MATURATION
GO_bp	go regulation of immune system process	1394	4	0.000147516685444	0.00576678672845	IGF2:FSHB:SMAD3:GNRH1	http://www.broadinstitute.org/gsea/msigdb/cards/GO_REGULATION_OF_IMMUNE_SYSTEM_PROCESS
GO_bp	go multicellular organism reproduction	747	3	0.00017384009272	0.00626902411886	FSHB:RHBDD1:GNRH1	http://www.broadinstitute.org/gsea/msigdb/cards/GO_MULTICELLULAR_ORGANISM_REPRODUCTION
GO_bp	go regulation of cell death	1471	4	0.000189843724529	0.00644637231028	SMAD3:RHBDD1:ARHGEF3:GNRH1	http://www.broadinstitute.org/gsea/msigdb/cards/GO_REGULATION_OF_CELL_DEATH
GO_bp	go urogenital system development	297	2	0.000205536663714	0.00687882416977	SMAD3:COL4A4	http://www.broadinstitute.org/gsea/msigdb/cards/GO_UROGENITAL_SYSTEM_DEVELOPMENT
GO_bp	go rhythmic process	298	2	0.000207577814386	0.00689751423231	FSHB:GNRH1	http://www.broadinstitute.org/gsea/msigdb/cards/GO_RHYTHMIC_PROCESS
GO_bp	go regulation of homotypic cell cell adhesion	303	2	0.00021798142517	0.00711075328573	IGF2:GNRH1	http://www.broadinstitute.org/gsea/msigdb/cards/GO_REGULATION_OF_HOMOTYPIC_CELL_CELL_ADHESION
GO_bp	go positive regulation of catalytic activity	1516	4	0.000218580765232	0.00711075328573	IGF2:SMAD3:ARHGEF3:DOCK5	http://www.broadinstitute.org/gsea/msigdb/cards/GO_POSITIVE_REGULATION_OF_CATALYTIC_ACTIVITY
GO_bp	go response to nitrogen compound	858	3	0.000295204065108	0.00869170449926	IGF2:SMAD3:GNRH1	http://www.broadinstitute.org/gsea/msigdb/cards/GO_RESPONSE_TO_NITROGEN_COMPOUND
GO_bp	go negative regulation of cell death	871	3	0.00031259688456	0.00885779940439	SMAD3:RHBDD1:GNRH1	http://www.broadinstitute.org/gsea/msigdb/cards/GO_NEGATIVE_REGULATION_OF_CELL_DEATH
GO_bp	go small gtpase mediated signal transduction	350	2	0.000332699585117	0.0090219630338	ARHGEF3:DOCK5	http://www.broadinstitute.org/gsea/msigdb/cards/GO_SMALL_GTPASE_MEDIATED_SIGNAL_TRANSDUCTION
GO_bp	go response to lipid	886	3	0.000333572150003	0.0090219630338	IGF2:PGR:GNRH1	http://www.broadinstitute.org/gsea/msigdb/cards/GO_RESPONSE_TO_LIPID
GO_bp	go response to hormone	891	3	0.0003407842809	0.00916374840894	IGF2:PGR:GNRH1	http://www.broadinstitute.org/gsea/msigdb/cards/GO_RESPONSE_TO_HORMONE
GO_bp	go positive regulation of hydrolase activity	905	3	0.000361576881153	0.0096643925997	SMAD3:ARHGEF3:DOCK5	http://www.broadinstitute.org/gsea/msigdb/cards/GO_POSITIVE_REGULATION_OF_HYDROLASE_ACTIVITY
GO_bp	go response to alcohol	362	2	0.000367168951661	0.00970494297231	IGF2:GNRH1	http://www.broadinstitute.org/gsea/msigdb/cards/GO_RESPONSE_TO_ALCOHOL
GO_bp	go positive regulation of proteolysis	363	2	0.000370141187301	0.00972823052726	SMAD3:RHBDD1	http://www.broadinstitute.org/gsea/msigdb/cards/GO_POSITIVE_REGULATION_OF_PROTEOLYSIS
GO_bp	go negative regulation of immune system process	369	2	0.000388301699244	0.0100354416938	IGF2:GNRH1	http://www.broadinstitute.org/gsea/msigdb/cards/GO_NEGATIVE_REGULATION_OF_IMMUNE_SYSTEM_PROCESS
GO_bp	go positive regulation of cell adhesion	371	2	0.000394480655932	0.0100383413976	IGF2:SMAD3	http://www.broadinstitute.org/gsea/msigdb/cards/GO_POSITIVE_REGULATION_OF_CELL_ADHESION
GO_bp	go regulation of cell cell adhesion	376	2	0.00041020513213	0.0103149960793	IGF2:GNRH1	http://www.broadinstitute.org/gsea/msigdb/cards/GO_REGULATION_OF_CELL_CELL_ADHESION
GO_bp	go regulation of transcription from rna polymerase ii promoter	1780	4	0.000460592249232	0.0112236339023	ZNF281:FSHB:PGR:SMAD3	http://www.broadinstitute.org/gsea/msigdb/cards/GO_REGULATION_OF_TRANSCRIPTION_FROM_RNA_POLYMERASE_II_PROMOTER
GO_bp	go regulation of protein catabolic process	392	2	0.000463228226405	0.0112236339023	SMAD3:RHBDD1	http://www.broadinstitute.org/gsea/msigdb/cards/GO_REGULATION_OF_PROTEIN_CATABOLIC_PROCESS
GO_bp	go positive regulation of molecular function	1788	4	0.000470214285762	0.0113338697273	IGF2:SMAD3:ARHGEF3:DOCK5	http://www.broadinstitute.org/gsea/msigdb/cards/GO_POSITIVE_REGULATION_OF_MOLECULAR_FUNCTION
GO_bp	go negative regulation of multicellular organismal process	979	3	0.00048697852712	0.0115582862661	SMAD3:DOCK5:GNRH1	http://www.broadinstitute.org/gsea/msigdb/cards/GO_NEGATIVE_REGULATION_OF_MULTICELLULAR_ORGANISMAL_PROCESS
GO_bp	go response to peptide	403	2	0.00050212695658	0.0117974474849	IGF2:GNRH1	http://www.broadinstitute.org/gsea/msigdb/cards/GO_RESPONSE_TO_PEPTIDE
GO_bp	go positive regulation of transcription from rna polymerase ii promoter	1003	3	0.000533617742309	0.0124119486861	FSHB:PGR:SMAD3	http://www.broadinstitute.org/gsea/msigdb/cards/GO_POSITIVE_REGULATION_OF_TRANSCRIPTION_FROM_RNA_POLYMERASE_II_PROMOTER
GO_bp	go response to radiation	413	2	0.000539262536271	0.0124808423818	IGF2:RHBDD1	http://www.broadinstitute.org/gsea/msigdb/cards/GO_RESPONSE_TO_RADIATION
GO_bp	go response to abiotic stimulus	1023	3	0.000574864834987	0.0129191846008	IGF2:SMAD3:RHBDD1	http://www.broadinstitute.org/gsea/msigdb/cards/GO_RESPONSE_TO_ABIOTIC_STIMULUS
GO_bp	go skeletal system development	454	2	0.000709892597536	0.0148090599271	IGF2:SMAD3	http://www.broadinstitute.org/gsea/msigdb/cards/GO_SKELETAL_SYSTEM_DEVELOPMENT
GO_bp	go cellular response to organic cyclic compound	464	2	0.000756160284101	0.0154283229896	PGR:SMAD3	http://www.broadinstitute.org/gsea/msigdb/cards/GO_CELLULAR_RESPONSE_TO_ORGANIC_CYCLIC_COMPOUND
GO_bp	go regulation of mitotic cell cycle	468	2	0.000775194443586	0.015527300348	IGF2:SMAD3	http://www.broadinstitute.org/gsea/msigdb/cards/GO_REGULATION_OF_MITOTIC_CELL_CYCLE
GO_bp	go wound healing	470	2	0.000784825477692	0.0156025988129	IGF2:SMAD3	http://www.broadinstitute.org/gsea/msigdb/cards/GO_WOUND_HEALING
GO_bp	go response to growth factor	474	2	0.000804316706429	0.0157870529024	FSHB:SMAD3	http://www.broadinstitute.org/gsea/msigdb/cards/GO_RESPONSE_TO_GROWTH_FACTOR
GO_bp	go regulation of cell activation	480	2	0.000834130189812	0.0161798651206	IGF2:GNRH1	http://www.broadinstitute.org/gsea/msigdb/cards/GO_REGULATION_OF_CELL_ACTIVATION
GO_bp	go cellular response to nitrogen compound	504	2	0.000960429592054	0.0178004719611	IGF2:SMAD3	http://www.broadinstitute.org/gsea/msigdb/cards/GO_CELLULAR_RESPONSE_TO_NITROGEN_COMPOUND
GO_bp	go proteolysis	1195	3	0.0010293366118	0.0185533444696	FSHB:SMAD3:RHBDD1	http://www.broadinstitute.org/gsea/msigdb/cards/GO_PROTEOLYSIS
GO_bp	go embryonic morphogenesis	539	2	0.00116549884978	0.0198555106145	ZNF281:SMAD3	http://www.broadinstitute.org/gsea/msigdb/cards/GO_EMBRYONIC_MORPHOGENESIS
GO_bp	go cellular response to hormone stimulus	551	2	0.00124170890314	0.0207040495248	IGF2:PGR	http://www.broadinstitute.org/gsea/msigdb/cards/GO_CELLULAR_RESPONSE_TO_HORMONE_STIMULUS
GO_bp	go response to wounding	563	2	0.00132101357697	0.0216750818894	IGF2:SMAD3	http://www.broadinstitute.org/gsea/msigdb/cards/GO_RESPONSE_TO_WOUNDING
GO_bp	go positive regulation of organelle organization	573	2	0.00138949990349	0.0224442831633	IGF2:SMAD3	http://www.broadinstitute.org/gsea/msigdb/cards/GO_POSITIVE_REGULATION_OF_ORGANELLE_ORGANIZATION
GO_bp	go gamete generation	574	2	0.00139646966733	0.0224788127765	FSHB:RHBDD1	http://www.broadinstitute.org/gsea/msigdb/cards/GO_GAMETE_GENERATION
GO_bp	go regulation of hydrolase activity	1326	3	0.00151439302347	0.0240872898729	SMAD3:ARHGEF3:DOCK5	http://www.broadinstitute.org/gsea/msigdb/cards/GO_REGULATION_OF_HYDROLASE_ACTIVITY
GO_bp	go positive regulation of cell death	605	2	0.00162364667634	0.0253962961502	SMAD3:ARHGEF3	http://www.broadinstitute.org/gsea/msigdb/cards/GO_POSITIVE_REGULATION_OF_CELL_DEATH
[truncated: 86 more rows]

[truncated: 4 more sheets: ST10. GREAT Mouse Phenotypes, ST11. GREAT MSigDB Pathway , ST12. Mouse phenotypes, ST13. Female rep. phenotypes]
